# Supplementary material for: Survey data on Vietnamese propensity to attend periodic general health examinations
Source: Sci Data. 2017 Oct 3;4:170142. doi: 10.1038/sdata.2017.142 (PMC5625553; doi:10.1038/sdata.2017.142)
Supplement: Supplementary file 1 [file sdata2017142-isa1.zip]

Archive with 3 entries (3 files):
- i_Investigation.txt
- s_study_Vuong.txt
- a_assay_Vuong.txt
