# Supplementary material for: Survey data on Vietnamese propensity to attend periodic general health examinations
Source: Sci Data. 2017 Oct 3;4:170142. doi: 10.1038/sdata.2017.142 (PMC5625553; doi:10.1038/sdata.2017.142)
Supplement: Supplementary file 1 [file sdata2017142-isa1.zip › i_Investigation.txt]

# Investigation File generated for Scientific Data with Investigation File Authoring Tool version 0.1.0 on 04/09/2017 - This metadata file is CC0
ONTOLOGY SOURCE REFERENCE
Term Source Name	NCBITAXON	GAZ	ERO	OBI	NCIT
Term Source File	http://data.bioontology.org/ontologies/NCBITAXON	http://data.bioontology.org/ontologies/GAZ	http://data.bioontology.org/ontologies/ERO	http://data.bioontology.org/ontologies/OBI	http://data.bioontology.org/ontologies/NCIT
Term Source Version	2016AB	$Revision: 1.512 $	2013-08-02	2014-08-18	17.06d
Term Source Description	National Center for Biotechnology Information (NCBI) Organismal Classification	Gazetteer	Eagle-I Research Resource Ontology	Ontology for Biomedical Investigations	National Cancer Institute Thesaurus
INVESTIGATION
Investigation Identifier
Investigation Title
Investigation Description
Investigation Submission Date
Investigation Public Release Date
INVESTIGATION PUBLICATIONS
Investigation PubMed ID
Investigation Publication DOI
Investigation Publication Author List
Investigation Publication Title
Investigation Publication Status
Investigation Publication Status Term Accession Number
Investigation Publication Status Term Source REF
INVESTIGATION CONTACTS
Investigation Person Last Name
Investigation Person Mid Initials
Investigation Person First Name
Investigation Person Address
Investigation Person Phone
Investigation Person Fax
Investigation Person Email
Investigation Person Affiliation
Investigation Person Roles
Investigation Person Roles Term Accession Number
Investigation Person Roles Term Source REF
STUDY
Study Identifier	10.1038/sdata.2017.142
Study Title	Survey data on Vietnamese propensity to attend periodic general health examinations
Study Submission Date	03/01/2017
Study Public Release Date	03/10/2017
Study Description	http://www.nature.com/articles/sdata2017142#abstract
Study File Name	s_study_Vuong.txt
Comment[Subject Keywords]	/;///
Comment[Manuscript Licence]	CC BY-4.0
Comment[Experimental Metadata Licence]	CC0
Comment[Supplementary Information File Name]		Supplementary File 1
Comment[Supplementary Information File Type]	x-zip-compressed	pdf
Comment[Supplementary Information File URL]	http://www.nature.com/articles/sdata2017142#supplementary-information	http://www.nature.com/articles/sdata2017142#supplementary-information
Comment[Data Repository]	Open Science Framework
Comment[Data Record Accession]	doi:10.17605/OSF.IO/AFZ2W
Comment[Data Record URI]	https://doi.org/10.17605/OSF.IO/AFZ2W
STUDY DESIGN DESCRIPTORS
Study Design Type	behavioral data analysis objective
Study Design Type Term Accession Number	ERO:0100130
Study Design Type Term Source REF	ERO
STUDY PUBLICATIONS
Study PubMed ID
Study Publication DOI
Study Publication Author List
Study Publication Title
Study Publication Status
Study Publication Status Term Accession Number
Study Publication Status Term Source REF
STUDY FACTORS
Study Factor Name	sex	geographical location	socioeconomic factors
Study Factor Type	biological sex	geographic location	Socioeconomic Factors
Study Factor Type Term Accession Number	PATO:0000047	GAZ:00000448	NCIT:C17468
Study Factor Type Term Source REF	OBI	OBI	NCIT
STUDY ASSAYS
Study Assay Measurement Type	Knowledge, Attitudes, Behaviors
Study Assay Measurement Type Term Accession Number	NCIT:C16772
Study Assay Measurement Type Term Source REF	NCIT
Study Assay Technology Type	survey method
Study Assay Technology Type Term Accession Number	ERO:0001320
Study Assay Technology Type Term Source REF	ERO
Study Assay Technology Platform	""
Study Assay File Name	a_assay_Vuong.txt
STUDY PROTOCOLS
Study Protocol Name	Survey Sample	Survey Design	Survey Validation	Data Collection	Data and Materials
Study Protocol Type	selection	protocol	validation	information acquisition	data transformation
Study Protocol Type Term Accession Number	OBI:0001928	OBI:0000272	OBI:0302911	OBI:0600013	OBI:0200000
Study Protocol Type Term Source REF	OBI	OBI	OBI	OBI	OBI
Study Protocol Description					
Study Protocol URI	""	""	""	""	""
Study Protocol Version					
Study Protocol Parameters Name	""	""	""	""	""
Study Protocol Parameters Name Term Accession Number	""	""	""	""	""
Study Protocol Parameters Name Term Source REF	""	""	""	""	""
Study Protocol Components Name	""	""	""	""	""
Study Protocol Components Type	""	""	""	""	""
Study Protocol Components Type Term Accession Number	""	""	""	""	""
Study Protocol Components Type Term Source REF	""	""	""	""	""
STUDY CONTACTS
Study Person Last Name	Vuong
Study Person First Name	Quan-Hoang
Study Person Mid Initials	
Study Person Email	qvuong@ulb.ac.be
Study Person Phone	
Study Person Fax	
Study Person Address	
Study Person Affiliation	Western University Hanoi, Centre for Interdisciplinary Social Research, Yen Nghia Ward, Ha Dong District, Hanoi,  100000, Vietnam
Study Person Roles	
Study Person Roles Term Accession Number	
Study Person Roles Term Source REF	
Comment[Study Person ORCID]	0000-0003-0790-1576
Comment[Funder]	
Comment[FundRef ID]	
Comment[Funder Term Source REF]	
Comment[Grant Identifier]	
