# Supplementary material for: Survey data on Vietnamese propensity to attend periodic general health examinations
Source: Sci Data. 2017 Oct 3;4:170142. doi: 10.1038/sdata.2017.142 (PMC5625553; doi:10.1038/sdata.2017.142)
Supplement: Supplementary file 1 [file sdata2017142-isa1.zip › s_study_Vuong.txt]

Source Name	Characteristics[organism]	Term Source REF	Term Accession Number	Characteristics[geographical location]	Term Source REF	Term Accession Number	Protocol REF	Protocol REF	Protocol REF	Sample Name	Factor Value[sex]	Factor Value[geographical location]	Factor Value[socioeconomic factors]
randomly selected inhabitants of Hanoi and Hung Yen, Vietnam	Homo sapiens	NCBITAXON		Viet Nam	GAZ	GAZ:00003756	Survey Sample	Survey Design	Survey Validation	Participants	male; female	geographical location	job status; marital status
