# Supplementary material for: Survey data on Vietnamese propensity to attend periodic general health examinations
Source: Sci Data. 2017 Oct 3;4:170142. doi: 10.1038/sdata.2017.142 (PMC5625553; doi:10.1038/sdata.2017.142)
Supplement: Supplementary file 1 [file sdata2017142-isa1.zip › a_assay_Vuong.txt]

Sample Name	Protocol REF	Protocol REF	Assay Name	Raw Data File	Comment[Data Repository]	Comment[Data Record Accession]	Comment[Data Record URI]	Factor Value[sex]	Factor Value[geographical location]	Factor Value[socioeconomic factors]
Participants	Data Collection	Data and Materials	m00001	doi:10.17605/OSF.IO/AFZ2W	Open Science Framework	doi:10.17605/OSF.IO/AFZ2W	https://doi.org/10.17605/OSF.IO/AFZ2W	female	hanoi	job status; marital status
Participants	Data Collection	Data and Materials	m00002	doi:10.17605/OSF.IO/AFZ2W	Open Science Framework	doi:10.17605/OSF.IO/AFZ2W	https://doi.org/10.17605/OSF.IO/AFZ2W	female	hanoi	job status; marital status
Participants	Data Collection	Data and Materials	m00003	doi:10.17605/OSF.IO/AFZ2W	Open Science Framework	doi:10.17605/OSF.IO/AFZ2W	https://doi.org/10.17605/OSF.IO/AFZ2W	female	hanoi	job status; marital status
Participants	Data Collection	Data and Materials	m00004	doi:10.17605/OSF.IO/AFZ2W	Open Science Framework	doi:10.17605/OSF.IO/AFZ2W	https://doi.org/10.17605/OSF.IO/AFZ2W	female	hanoi	job status; marital status
Participants	Data Collection	Data and Materials	m00005	doi:10.17605/OSF.IO/AFZ2W	Open Science Framework	doi:10.17605/OSF.IO/AFZ2W	https://doi.org/10.17605/OSF.IO/AFZ2W	male	hanoi	job status; marital status
Participants	Data Collection	Data and Materials	m00006	doi:10.17605/OSF.IO/AFZ2W	Open Science Framework	doi:10.17605/OSF.IO/AFZ2W	https://doi.org/10.17605/OSF.IO/AFZ2W	female	hanoi	job status; marital status
Participants	Data Collection	Data and Materials	m00007	doi:10.17605/OSF.IO/AFZ2W	Open Science Framework	doi:10.17605/OSF.IO/AFZ2W	https://doi.org/10.17605/OSF.IO/AFZ2W	male	hanoi	job status; marital status
Participants	Data Collection	Data and Materials	m00008	doi:10.17605/OSF.IO/AFZ2W	Open Science Framework	doi:10.17605/OSF.IO/AFZ2W	https://doi.org/10.17605/OSF.IO/AFZ2W	female	hanoi	job status; marital status
Participants	Data Collection	Data and Materials	m00009	doi:10.17605/OSF.IO/AFZ2W	Open Science Framework	doi:10.17605/OSF.IO/AFZ2W	https://doi.org/10.17605/OSF.IO/AFZ2W	female	hanoi	job status; marital status
Participants	Data Collection	Data and Materials	m00010	doi:10.17605/OSF.IO/AFZ2W	Open Science Framework	doi:10.17605/OSF.IO/AFZ2W	https://doi.org/10.17605/OSF.IO/AFZ2W	female	hanoi	job status; marital status
Participants	Data Collection	Data and Materials	m00011	doi:10.17605/OSF.IO/AFZ2W	Open Science Framework	doi:10.17605/OSF.IO/AFZ2W	https://doi.org/10.17605/OSF.IO/AFZ2W	female	hanoi	job status; marital status
Participants	Data Collection	Data and Materials	m00012	doi:10.17605/OSF.IO/AFZ2W	Open Science Framework	doi:10.17605/OSF.IO/AFZ2W	https://doi.org/10.17605/OSF.IO/AFZ2W	male	hanoi	job status; marital status
Participants	Data Collection	Data and Materials	m00013	doi:10.17605/OSF.IO/AFZ2W	Open Science Framework	doi:10.17605/OSF.IO/AFZ2W	https://doi.org/10.17605/OSF.IO/AFZ2W	female	hanoi	job status; marital status
Participants	Data Collection	Data and Materials	m00014	doi:10.17605/OSF.IO/AFZ2W	Open Science Framework	doi:10.17605/OSF.IO/AFZ2W	https://doi.org/10.17605/OSF.IO/AFZ2W	female	hanoi	job status; marital status
Participants	Data Collection	Data and Materials	m00015	doi:10.17605/OSF.IO/AFZ2W	Open Science Framework	doi:10.17605/OSF.IO/AFZ2W	https://doi.org/10.17605/OSF.IO/AFZ2W	female	hanoi	job status; marital status
Participants	Data Collection	Data and Materials	m00016	doi:10.17605/OSF.IO/AFZ2W	Open Science Framework	doi:10.17605/OSF.IO/AFZ2W	https://doi.org/10.17605/OSF.IO/AFZ2W	male	hanoi	job status; marital status
Participants	Data Collection	Data and Materials	m00017	doi:10.17605/OSF.IO/AFZ2W	Open Science Framework	doi:10.17605/OSF.IO/AFZ2W	https://doi.org/10.17605/OSF.IO/AFZ2W	male	hanoi	job status; marital status
Participants	Data Collection	Data and Materials	m00018	doi:10.17605/OSF.IO/AFZ2W	Open Science Framework	doi:10.17605/OSF.IO/AFZ2W	https://doi.org/10.17605/OSF.IO/AFZ2W	female	hanoi	job status; marital status
Participants	Data Collection	Data and Materials	m00019	doi:10.17605/OSF.IO/AFZ2W	Open Science Framework	doi:10.17605/OSF.IO/AFZ2W	https://doi.org/10.17605/OSF.IO/AFZ2W	female	hanoi	job status; marital status
Participants	Data Collection	Data and Materials	m00020	doi:10.17605/OSF.IO/AFZ2W	Open Science Framework	doi:10.17605/OSF.IO/AFZ2W	https://doi.org/10.17605/OSF.IO/AFZ2W	female	hanoi	job status; marital status
Participants	Data Collection	Data and Materials	m00021	doi:10.17605/OSF.IO/AFZ2W	Open Science Framework	doi:10.17605/OSF.IO/AFZ2W	https://doi.org/10.17605/OSF.IO/AFZ2W	male	hanoi	job status; marital status
Participants	Data Collection	Data and Materials	m00022	doi:10.17605/OSF.IO/AFZ2W	Open Science Framework	doi:10.17605/OSF.IO/AFZ2W	https://doi.org/10.17605/OSF.IO/AFZ2W	female	hanoi	job status; marital status
Participants	Data Collection	Data and Materials	m00023	doi:10.17605/OSF.IO/AFZ2W	Open Science Framework	doi:10.17605/OSF.IO/AFZ2W	https://doi.org/10.17605/OSF.IO/AFZ2W	male	hanoi	job status; marital status
Participants	Data Collection	Data and Materials	m00024	doi:10.17605/OSF.IO/AFZ2W	Open Science Framework	doi:10.17605/OSF.IO/AFZ2W	https://doi.org/10.17605/OSF.IO/AFZ2W	female	hanoi	job status; marital status
Participants	Data Collection	Data and Materials	m00025	doi:10.17605/OSF.IO/AFZ2W	Open Science Framework	doi:10.17605/OSF.IO/AFZ2W	https://doi.org/10.17605/OSF.IO/AFZ2W	female	hanoi	job status; marital status
Participants	Data Collection	Data and Materials	m00026	doi:10.17605/OSF.IO/AFZ2W	Open Science Framework	doi:10.17605/OSF.IO/AFZ2W	https://doi.org/10.17605/OSF.IO/AFZ2W	female	hanoi	job status; marital status
Participants	Data Collection	Data and Materials	m00027	doi:10.17605/OSF.IO/AFZ2W	Open Science Framework	doi:10.17605/OSF.IO/AFZ2W	https://doi.org/10.17605/OSF.IO/AFZ2W	female	hanoi	job status; marital status
Participants	Data Collection	Data and Materials	m00028	doi:10.17605/OSF.IO/AFZ2W	Open Science Framework	doi:10.17605/OSF.IO/AFZ2W	https://doi.org/10.17605/OSF.IO/AFZ2W	female	hanoi	job status; marital status
Participants	Data Collection	Data and Materials	m00029	doi:10.17605/OSF.IO/AFZ2W	Open Science Framework	doi:10.17605/OSF.IO/AFZ2W	https://doi.org/10.17605/OSF.IO/AFZ2W	female	hanoi	job status; marital status
Participants	Data Collection	Data and Materials	m00030	doi:10.17605/OSF.IO/AFZ2W	Open Science Framework	doi:10.17605/OSF.IO/AFZ2W	https://doi.org/10.17605/OSF.IO/AFZ2W	female	hanoi	job status; marital status
Participants	Data Collection	Data and Materials	m00031	doi:10.17605/OSF.IO/AFZ2W	Open Science Framework	doi:10.17605/OSF.IO/AFZ2W	https://doi.org/10.17605/OSF.IO/AFZ2W	male	hanoi	job status; marital status
Participants	Data Collection	Data and Materials	m00032	doi:10.17605/OSF.IO/AFZ2W	Open Science Framework	doi:10.17605/OSF.IO/AFZ2W	https://doi.org/10.17605/OSF.IO/AFZ2W	female	hanoi	job status; marital status
Participants	Data Collection	Data and Materials	m00033	doi:10.17605/OSF.IO/AFZ2W	Open Science Framework	doi:10.17605/OSF.IO/AFZ2W	https://doi.org/10.17605/OSF.IO/AFZ2W	male	hanoi	job status; marital status
Participants	Data Collection	Data and Materials	m00034	doi:10.17605/OSF.IO/AFZ2W	Open Science Framework	doi:10.17605/OSF.IO/AFZ2W	https://doi.org/10.17605/OSF.IO/AFZ2W	male	hanoi	job status; marital status
Participants	Data Collection	Data and Materials	m00035	doi:10.17605/OSF.IO/AFZ2W	Open Science Framework	doi:10.17605/OSF.IO/AFZ2W	https://doi.org/10.17605/OSF.IO/AFZ2W	female	hanoi	job status; marital status
Participants	Data Collection	Data and Materials	m00036	doi:10.17605/OSF.IO/AFZ2W	Open Science Framework	doi:10.17605/OSF.IO/AFZ2W	https://doi.org/10.17605/OSF.IO/AFZ2W	female	hanoi	job status; marital status
Participants	Data Collection	Data and Materials	m00037	doi:10.17605/OSF.IO/AFZ2W	Open Science Framework	doi:10.17605/OSF.IO/AFZ2W	https://doi.org/10.17605/OSF.IO/AFZ2W	female	hanoi	job status; marital status
Participants	Data Collection	Data and Materials	m00038	doi:10.17605/OSF.IO/AFZ2W	Open Science Framework	doi:10.17605/OSF.IO/AFZ2W	https://doi.org/10.17605/OSF.IO/AFZ2W	male	hanoi	job status; marital status
Participants	Data Collection	Data and Materials	m00039	doi:10.17605/OSF.IO/AFZ2W	Open Science Framework	doi:10.17605/OSF.IO/AFZ2W	https://doi.org/10.17605/OSF.IO/AFZ2W	female	hanoi	job status; marital status
Participants	Data Collection	Data and Materials	m00040	doi:10.17605/OSF.IO/AFZ2W	Open Science Framework	doi:10.17605/OSF.IO/AFZ2W	https://doi.org/10.17605/OSF.IO/AFZ2W	female	hanoi	job status; marital status
Participants	Data Collection	Data and Materials	m00041	doi:10.17605/OSF.IO/AFZ2W	Open Science Framework	doi:10.17605/OSF.IO/AFZ2W	https://doi.org/10.17605/OSF.IO/AFZ2W	female	quangninh	job status; marital status
Participants	Data Collection	Data and Materials	m00042	doi:10.17605/OSF.IO/AFZ2W	Open Science Framework	doi:10.17605/OSF.IO/AFZ2W	https://doi.org/10.17605/OSF.IO/AFZ2W	female	hanoi	job status; marital status
Participants	Data Collection	Data and Materials	m00043	doi:10.17605/OSF.IO/AFZ2W	Open Science Framework	doi:10.17605/OSF.IO/AFZ2W	https://doi.org/10.17605/OSF.IO/AFZ2W	male	hanam	job status; marital status
Participants	Data Collection	Data and Materials	m00044	doi:10.17605/OSF.IO/AFZ2W	Open Science Framework	doi:10.17605/OSF.IO/AFZ2W	https://doi.org/10.17605/OSF.IO/AFZ2W	male	hanoi	job status; marital status
Participants	Data Collection	Data and Materials	m00045	doi:10.17605/OSF.IO/AFZ2W	Open Science Framework	doi:10.17605/OSF.IO/AFZ2W	https://doi.org/10.17605/OSF.IO/AFZ2W	female	hanoi	job status; marital status
Participants	Data Collection	Data and Materials	m00046	doi:10.17605/OSF.IO/AFZ2W	Open Science Framework	doi:10.17605/OSF.IO/AFZ2W	https://doi.org/10.17605/OSF.IO/AFZ2W	male	hanoi	job status; marital status
Participants	Data Collection	Data and Materials	m00047	doi:10.17605/OSF.IO/AFZ2W	Open Science Framework	doi:10.17605/OSF.IO/AFZ2W	https://doi.org/10.17605/OSF.IO/AFZ2W	male	hanoi	job status; marital status
Participants	Data Collection	Data and Materials	m00048	doi:10.17605/OSF.IO/AFZ2W	Open Science Framework	doi:10.17605/OSF.IO/AFZ2W	https://doi.org/10.17605/OSF.IO/AFZ2W	male	hanoi	job status; marital status
Participants	Data Collection	Data and Materials	m00049	doi:10.17605/OSF.IO/AFZ2W	Open Science Framework	doi:10.17605/OSF.IO/AFZ2W	https://doi.org/10.17605/OSF.IO/AFZ2W	female	hanoi	job status; marital status
Participants	Data Collection	Data and Materials	m00050	doi:10.17605/OSF.IO/AFZ2W	Open Science Framework	doi:10.17605/OSF.IO/AFZ2W	https://doi.org/10.17605/OSF.IO/AFZ2W	female	hanoi	job status; marital status
Participants	Data Collection	Data and Materials	m00051	doi:10.17605/OSF.IO/AFZ2W	Open Science Framework	doi:10.17605/OSF.IO/AFZ2W	https://doi.org/10.17605/OSF.IO/AFZ2W	female	hanoi	job status; marital status
Participants	Data Collection	Data and Materials	m00052	doi:10.17605/OSF.IO/AFZ2W	Open Science Framework	doi:10.17605/OSF.IO/AFZ2W	https://doi.org/10.17605/OSF.IO/AFZ2W	female	hanoi	job status; marital status
Participants	Data Collection	Data and Materials	m00053	doi:10.17605/OSF.IO/AFZ2W	Open Science Framework	doi:10.17605/OSF.IO/AFZ2W	https://doi.org/10.17605/OSF.IO/AFZ2W	female	hanoi	job status; marital status
Participants	Data Collection	Data and Materials	m00054	doi:10.17605/OSF.IO/AFZ2W	Open Science Framework	doi:10.17605/OSF.IO/AFZ2W	https://doi.org/10.17605/OSF.IO/AFZ2W	male	hanoi	job status; marital status
Participants	Data Collection	Data and Materials	m00055	doi:10.17605/OSF.IO/AFZ2W	Open Science Framework	doi:10.17605/OSF.IO/AFZ2W	https://doi.org/10.17605/OSF.IO/AFZ2W	male	hanoi	job status; marital status
Participants	Data Collection	Data and Materials	m00056	doi:10.17605/OSF.IO/AFZ2W	Open Science Framework	doi:10.17605/OSF.IO/AFZ2W	https://doi.org/10.17605/OSF.IO/AFZ2W	female	haiduong	job status; marital status
Participants	Data Collection	Data and Materials	m00057	doi:10.17605/OSF.IO/AFZ2W	Open Science Framework	doi:10.17605/OSF.IO/AFZ2W	https://doi.org/10.17605/OSF.IO/AFZ2W	female	hanoi	job status; marital status
Participants	Data Collection	Data and Materials	m00058	doi:10.17605/OSF.IO/AFZ2W	Open Science Framework	doi:10.17605/OSF.IO/AFZ2W	https://doi.org/10.17605/OSF.IO/AFZ2W	female	bacninh	job status; marital status
Participants	Data Collection	Data and Materials	m00059	doi:10.17605/OSF.IO/AFZ2W	Open Science Framework	doi:10.17605/OSF.IO/AFZ2W	https://doi.org/10.17605/OSF.IO/AFZ2W	female	hanoi	job status; marital status
Participants	Data Collection	Data and Materials	m00060	doi:10.17605/OSF.IO/AFZ2W	Open Science Framework	doi:10.17605/OSF.IO/AFZ2W	https://doi.org/10.17605/OSF.IO/AFZ2W	male	hanoi	job status; marital status
Participants	Data Collection	Data and Materials	m00061	doi:10.17605/OSF.IO/AFZ2W	Open Science Framework	doi:10.17605/OSF.IO/AFZ2W	https://doi.org/10.17605/OSF.IO/AFZ2W	female	hanoi	job status; marital status
Participants	Data Collection	Data and Materials	m00062	doi:10.17605/OSF.IO/AFZ2W	Open Science Framework	doi:10.17605/OSF.IO/AFZ2W	https://doi.org/10.17605/OSF.IO/AFZ2W	female	hanoi	job status; marital status
Participants	Data Collection	Data and Materials	m00063	doi:10.17605/OSF.IO/AFZ2W	Open Science Framework	doi:10.17605/OSF.IO/AFZ2W	https://doi.org/10.17605/OSF.IO/AFZ2W	female	hanoi	job status; marital status
Participants	Data Collection	Data and Materials	m00064	doi:10.17605/OSF.IO/AFZ2W	Open Science Framework	doi:10.17605/OSF.IO/AFZ2W	https://doi.org/10.17605/OSF.IO/AFZ2W	female	hanoi	job status; marital status
Participants	Data Collection	Data and Materials	m00065	doi:10.17605/OSF.IO/AFZ2W	Open Science Framework	doi:10.17605/OSF.IO/AFZ2W	https://doi.org/10.17605/OSF.IO/AFZ2W	female	hanoi	job status; marital status
Participants	Data Collection	Data and Materials	m00066	doi:10.17605/OSF.IO/AFZ2W	Open Science Framework	doi:10.17605/OSF.IO/AFZ2W	https://doi.org/10.17605/OSF.IO/AFZ2W	female	hanoi	job status; marital status
Participants	Data Collection	Data and Materials	m00067	doi:10.17605/OSF.IO/AFZ2W	Open Science Framework	doi:10.17605/OSF.IO/AFZ2W	https://doi.org/10.17605/OSF.IO/AFZ2W	male	hanoi	job status; marital status
Participants	Data Collection	Data and Materials	m00068	doi:10.17605/OSF.IO/AFZ2W	Open Science Framework	doi:10.17605/OSF.IO/AFZ2W	https://doi.org/10.17605/OSF.IO/AFZ2W	female	hanoi	job status; marital status
Participants	Data Collection	Data and Materials	m00069	doi:10.17605/OSF.IO/AFZ2W	Open Science Framework	doi:10.17605/OSF.IO/AFZ2W	https://doi.org/10.17605/OSF.IO/AFZ2W	female	hanoi	job status; marital status
Participants	Data Collection	Data and Materials	m00070	doi:10.17605/OSF.IO/AFZ2W	Open Science Framework	doi:10.17605/OSF.IO/AFZ2W	https://doi.org/10.17605/OSF.IO/AFZ2W	female	hanoi	job status; marital status
Participants	Data Collection	Data and Materials	m00071	doi:10.17605/OSF.IO/AFZ2W	Open Science Framework	doi:10.17605/OSF.IO/AFZ2W	https://doi.org/10.17605/OSF.IO/AFZ2W	female	hanoi	job status; marital status
Participants	Data Collection	Data and Materials	m00072	doi:10.17605/OSF.IO/AFZ2W	Open Science Framework	doi:10.17605/OSF.IO/AFZ2W	https://doi.org/10.17605/OSF.IO/AFZ2W	female	hanoi	job status; marital status
Participants	Data Collection	Data and Materials	m00073	doi:10.17605/OSF.IO/AFZ2W	Open Science Framework	doi:10.17605/OSF.IO/AFZ2W	https://doi.org/10.17605/OSF.IO/AFZ2W	male	hanoi	job status; marital status
Participants	Data Collection	Data and Materials	m00074	doi:10.17605/OSF.IO/AFZ2W	Open Science Framework	doi:10.17605/OSF.IO/AFZ2W	https://doi.org/10.17605/OSF.IO/AFZ2W	male	hanoi	job status; marital status
Participants	Data Collection	Data and Materials	m00075	doi:10.17605/OSF.IO/AFZ2W	Open Science Framework	doi:10.17605/OSF.IO/AFZ2W	https://doi.org/10.17605/OSF.IO/AFZ2W	female	hanoi	job status; marital status
Participants	Data Collection	Data and Materials	m00076	doi:10.17605/OSF.IO/AFZ2W	Open Science Framework	doi:10.17605/OSF.IO/AFZ2W	https://doi.org/10.17605/OSF.IO/AFZ2W	female	hanoi	job status; marital status
Participants	Data Collection	Data and Materials	m00077	doi:10.17605/OSF.IO/AFZ2W	Open Science Framework	doi:10.17605/OSF.IO/AFZ2W	https://doi.org/10.17605/OSF.IO/AFZ2W	female		job status; marital status
Participants	Data Collection	Data and Materials	m00078	doi:10.17605/OSF.IO/AFZ2W	Open Science Framework	doi:10.17605/OSF.IO/AFZ2W	https://doi.org/10.17605/OSF.IO/AFZ2W	male	nghean	job status; marital status
Participants	Data Collection	Data and Materials	m00079	doi:10.17605/OSF.IO/AFZ2W	Open Science Framework	doi:10.17605/OSF.IO/AFZ2W	https://doi.org/10.17605/OSF.IO/AFZ2W	female	hanoi	job status; marital status
Participants	Data Collection	Data and Materials	m00080	doi:10.17605/OSF.IO/AFZ2W	Open Science Framework	doi:10.17605/OSF.IO/AFZ2W	https://doi.org/10.17605/OSF.IO/AFZ2W	female	hanoi	job status; marital status
Participants	Data Collection	Data and Materials	m00081	doi:10.17605/OSF.IO/AFZ2W	Open Science Framework	doi:10.17605/OSF.IO/AFZ2W	https://doi.org/10.17605/OSF.IO/AFZ2W	female	hanoi	job status; marital status
Participants	Data Collection	Data and Materials	m00082	doi:10.17605/OSF.IO/AFZ2W	Open Science Framework	doi:10.17605/OSF.IO/AFZ2W	https://doi.org/10.17605/OSF.IO/AFZ2W	female	hanoi	job status; marital status
Participants	Data Collection	Data and Materials	m00083	doi:10.17605/OSF.IO/AFZ2W	Open Science Framework	doi:10.17605/OSF.IO/AFZ2W	https://doi.org/10.17605/OSF.IO/AFZ2W	female	hanoi	job status; marital status
Participants	Data Collection	Data and Materials	m00084	doi:10.17605/OSF.IO/AFZ2W	Open Science Framework	doi:10.17605/OSF.IO/AFZ2W	https://doi.org/10.17605/OSF.IO/AFZ2W	female	hanoi	job status; marital status
Participants	Data Collection	Data and Materials	m00085	doi:10.17605/OSF.IO/AFZ2W	Open Science Framework	doi:10.17605/OSF.IO/AFZ2W	https://doi.org/10.17605/OSF.IO/AFZ2W	female	bacgiang	job status; marital status
Participants	Data Collection	Data and Materials	m00086	doi:10.17605/OSF.IO/AFZ2W	Open Science Framework	doi:10.17605/OSF.IO/AFZ2W	https://doi.org/10.17605/OSF.IO/AFZ2W	female	bacgiang	job status; marital status
Participants	Data Collection	Data and Materials	m00087	doi:10.17605/OSF.IO/AFZ2W	Open Science Framework	doi:10.17605/OSF.IO/AFZ2W	https://doi.org/10.17605/OSF.IO/AFZ2W	female	hanoi	job status; marital status
Participants	Data Collection	Data and Materials	m00088	doi:10.17605/OSF.IO/AFZ2W	Open Science Framework	doi:10.17605/OSF.IO/AFZ2W	https://doi.org/10.17605/OSF.IO/AFZ2W	female		job status; marital status
Participants	Data Collection	Data and Materials	m00089	doi:10.17605/OSF.IO/AFZ2W	Open Science Framework	doi:10.17605/OSF.IO/AFZ2W	https://doi.org/10.17605/OSF.IO/AFZ2W	female	hanoi	job status; marital status
Participants	Data Collection	Data and Materials	m00090	doi:10.17605/OSF.IO/AFZ2W	Open Science Framework	doi:10.17605/OSF.IO/AFZ2W	https://doi.org/10.17605/OSF.IO/AFZ2W	female	hanoi	job status; marital status
Participants	Data Collection	Data and Materials	m00091	doi:10.17605/OSF.IO/AFZ2W	Open Science Framework	doi:10.17605/OSF.IO/AFZ2W	https://doi.org/10.17605/OSF.IO/AFZ2W	female	hanoi	job status; marital status
Participants	Data Collection	Data and Materials	m00092	doi:10.17605/OSF.IO/AFZ2W	Open Science Framework	doi:10.17605/OSF.IO/AFZ2W	https://doi.org/10.17605/OSF.IO/AFZ2W	male	hanoi	job status; marital status
Participants	Data Collection	Data and Materials	m00093	doi:10.17605/OSF.IO/AFZ2W	Open Science Framework	doi:10.17605/OSF.IO/AFZ2W	https://doi.org/10.17605/OSF.IO/AFZ2W	female	hanoi	job status; marital status
Participants	Data Collection	Data and Materials	m00094	doi:10.17605/OSF.IO/AFZ2W	Open Science Framework	doi:10.17605/OSF.IO/AFZ2W	https://doi.org/10.17605/OSF.IO/AFZ2W	male	hanoi	job status; marital status
Participants	Data Collection	Data and Materials	m00095	doi:10.17605/OSF.IO/AFZ2W	Open Science Framework	doi:10.17605/OSF.IO/AFZ2W	https://doi.org/10.17605/OSF.IO/AFZ2W	male	hanoi	job status; marital status
Participants	Data Collection	Data and Materials	m00096	doi:10.17605/OSF.IO/AFZ2W	Open Science Framework	doi:10.17605/OSF.IO/AFZ2W	https://doi.org/10.17605/OSF.IO/AFZ2W	male	hanoi	job status; marital status
Participants	Data Collection	Data and Materials	m00097	doi:10.17605/OSF.IO/AFZ2W	Open Science Framework	doi:10.17605/OSF.IO/AFZ2W	https://doi.org/10.17605/OSF.IO/AFZ2W	female	hanoi	job status; marital status
Participants	Data Collection	Data and Materials	m00098	doi:10.17605/OSF.IO/AFZ2W	Open Science Framework	doi:10.17605/OSF.IO/AFZ2W	https://doi.org/10.17605/OSF.IO/AFZ2W	female	hanoi	job status; marital status
Participants	Data Collection	Data and Materials	m00099	doi:10.17605/OSF.IO/AFZ2W	Open Science Framework	doi:10.17605/OSF.IO/AFZ2W	https://doi.org/10.17605/OSF.IO/AFZ2W	female	hanoi	job status; marital status
Participants	Data Collection	Data and Materials	m00100	doi:10.17605/OSF.IO/AFZ2W	Open Science Framework	doi:10.17605/OSF.IO/AFZ2W	https://doi.org/10.17605/OSF.IO/AFZ2W	male	hanoi	job status; marital status
Participants	Data Collection	Data and Materials	m00101	doi:10.17605/OSF.IO/AFZ2W	Open Science Framework	doi:10.17605/OSF.IO/AFZ2W	https://doi.org/10.17605/OSF.IO/AFZ2W	male	hanoi	job status; marital status
Participants	Data Collection	Data and Materials	m00102	doi:10.17605/OSF.IO/AFZ2W	Open Science Framework	doi:10.17605/OSF.IO/AFZ2W	https://doi.org/10.17605/OSF.IO/AFZ2W	male	hanoi	job status; marital status
Participants	Data Collection	Data and Materials	m00103	doi:10.17605/OSF.IO/AFZ2W	Open Science Framework	doi:10.17605/OSF.IO/AFZ2W	https://doi.org/10.17605/OSF.IO/AFZ2W	female	hanoi	job status; marital status
Participants	Data Collection	Data and Materials	m00104	doi:10.17605/OSF.IO/AFZ2W	Open Science Framework	doi:10.17605/OSF.IO/AFZ2W	https://doi.org/10.17605/OSF.IO/AFZ2W	male	hanoi	job status; marital status
Participants	Data Collection	Data and Materials	m00105	doi:10.17605/OSF.IO/AFZ2W	Open Science Framework	doi:10.17605/OSF.IO/AFZ2W	https://doi.org/10.17605/OSF.IO/AFZ2W	female	hanoi	job status; marital status
Participants	Data Collection	Data and Materials	m00106	doi:10.17605/OSF.IO/AFZ2W	Open Science Framework	doi:10.17605/OSF.IO/AFZ2W	https://doi.org/10.17605/OSF.IO/AFZ2W	male	hanoi	job status; marital status
Participants	Data Collection	Data and Materials	m00107	doi:10.17605/OSF.IO/AFZ2W	Open Science Framework	doi:10.17605/OSF.IO/AFZ2W	https://doi.org/10.17605/OSF.IO/AFZ2W	male	hanoi	job status; marital status
Participants	Data Collection	Data and Materials	m00108	doi:10.17605/OSF.IO/AFZ2W	Open Science Framework	doi:10.17605/OSF.IO/AFZ2W	https://doi.org/10.17605/OSF.IO/AFZ2W	male	hanoi	job status; marital status
Participants	Data Collection	Data and Materials	m00109	doi:10.17605/OSF.IO/AFZ2W	Open Science Framework	doi:10.17605/OSF.IO/AFZ2W	https://doi.org/10.17605/OSF.IO/AFZ2W	female	hanoi	job status; marital status
Participants	Data Collection	Data and Materials	m00110	doi:10.17605/OSF.IO/AFZ2W	Open Science Framework	doi:10.17605/OSF.IO/AFZ2W	https://doi.org/10.17605/OSF.IO/AFZ2W	male	hanoi	job status; marital status
Participants	Data Collection	Data and Materials	m00111	doi:10.17605/OSF.IO/AFZ2W	Open Science Framework	doi:10.17605/OSF.IO/AFZ2W	https://doi.org/10.17605/OSF.IO/AFZ2W	male	hanoi	job status; marital status
Participants	Data Collection	Data and Materials	m00112	doi:10.17605/OSF.IO/AFZ2W	Open Science Framework	doi:10.17605/OSF.IO/AFZ2W	https://doi.org/10.17605/OSF.IO/AFZ2W	female	hanoi	job status; marital status
Participants	Data Collection	Data and Materials	m00113	doi:10.17605/OSF.IO/AFZ2W	Open Science Framework	doi:10.17605/OSF.IO/AFZ2W	https://doi.org/10.17605/OSF.IO/AFZ2W	female	hanoi	job status; marital status
Participants	Data Collection	Data and Materials	m00114	doi:10.17605/OSF.IO/AFZ2W	Open Science Framework	doi:10.17605/OSF.IO/AFZ2W	https://doi.org/10.17605/OSF.IO/AFZ2W	female	hanoi	job status; marital status
Participants	Data Collection	Data and Materials	m00115	doi:10.17605/OSF.IO/AFZ2W	Open Science Framework	doi:10.17605/OSF.IO/AFZ2W	https://doi.org/10.17605/OSF.IO/AFZ2W	female	thanhhoa	job status; marital status
Participants	Data Collection	Data and Materials	m00116	doi:10.17605/OSF.IO/AFZ2W	Open Science Framework	doi:10.17605/OSF.IO/AFZ2W	https://doi.org/10.17605/OSF.IO/AFZ2W	male	hanoi	job status; marital status
Participants	Data Collection	Data and Materials	m00117	doi:10.17605/OSF.IO/AFZ2W	Open Science Framework	doi:10.17605/OSF.IO/AFZ2W	https://doi.org/10.17605/OSF.IO/AFZ2W	female	hanoi	job status; marital status
Participants	Data Collection	Data and Materials	m00118	doi:10.17605/OSF.IO/AFZ2W	Open Science Framework	doi:10.17605/OSF.IO/AFZ2W	https://doi.org/10.17605/OSF.IO/AFZ2W	female	hanoi	job status; marital status
Participants	Data Collection	Data and Materials	m00119	doi:10.17605/OSF.IO/AFZ2W	Open Science Framework	doi:10.17605/OSF.IO/AFZ2W	https://doi.org/10.17605/OSF.IO/AFZ2W	female	hanoi	job status; marital status
Participants	Data Collection	Data and Materials	m00120	doi:10.17605/OSF.IO/AFZ2W	Open Science Framework	doi:10.17605/OSF.IO/AFZ2W	https://doi.org/10.17605/OSF.IO/AFZ2W	female	hanoi	job status; marital status
Participants	Data Collection	Data and Materials	m00121	doi:10.17605/OSF.IO/AFZ2W	Open Science Framework	doi:10.17605/OSF.IO/AFZ2W	https://doi.org/10.17605/OSF.IO/AFZ2W	female	hanoi	job status; marital status
Participants	Data Collection	Data and Materials	m00122	doi:10.17605/OSF.IO/AFZ2W	Open Science Framework	doi:10.17605/OSF.IO/AFZ2W	https://doi.org/10.17605/OSF.IO/AFZ2W	female	hanoi	job status; marital status
Participants	Data Collection	Data and Materials	m00123	doi:10.17605/OSF.IO/AFZ2W	Open Science Framework	doi:10.17605/OSF.IO/AFZ2W	https://doi.org/10.17605/OSF.IO/AFZ2W	female	hanoi	job status; marital status
Participants	Data Collection	Data and Materials	m00124	doi:10.17605/OSF.IO/AFZ2W	Open Science Framework	doi:10.17605/OSF.IO/AFZ2W	https://doi.org/10.17605/OSF.IO/AFZ2W	female	hanoi	job status; marital status
Participants	Data Collection	Data and Materials	m00125	doi:10.17605/OSF.IO/AFZ2W	Open Science Framework	doi:10.17605/OSF.IO/AFZ2W	https://doi.org/10.17605/OSF.IO/AFZ2W	female	hanoi	job status; marital status
Participants	Data Collection	Data and Materials	m00126	doi:10.17605/OSF.IO/AFZ2W	Open Science Framework	doi:10.17605/OSF.IO/AFZ2W	https://doi.org/10.17605/OSF.IO/AFZ2W	female	hanoi	job status; marital status
Participants	Data Collection	Data and Materials	m00127	doi:10.17605/OSF.IO/AFZ2W	Open Science Framework	doi:10.17605/OSF.IO/AFZ2W	https://doi.org/10.17605/OSF.IO/AFZ2W	female	hanoi	job status; marital status
Participants	Data Collection	Data and Materials	m00128	doi:10.17605/OSF.IO/AFZ2W	Open Science Framework	doi:10.17605/OSF.IO/AFZ2W	https://doi.org/10.17605/OSF.IO/AFZ2W	female	hanoi	job status; marital status
Participants	Data Collection	Data and Materials	m00129	doi:10.17605/OSF.IO/AFZ2W	Open Science Framework	doi:10.17605/OSF.IO/AFZ2W	https://doi.org/10.17605/OSF.IO/AFZ2W	male	hungyen	job status; marital status
Participants	Data Collection	Data and Materials	m00130	doi:10.17605/OSF.IO/AFZ2W	Open Science Framework	doi:10.17605/OSF.IO/AFZ2W	https://doi.org/10.17605/OSF.IO/AFZ2W	female	hanoi	job status; marital status
Participants	Data Collection	Data and Materials	m00131	doi:10.17605/OSF.IO/AFZ2W	Open Science Framework	doi:10.17605/OSF.IO/AFZ2W	https://doi.org/10.17605/OSF.IO/AFZ2W	male	hanoi	job status; marital status
Participants	Data Collection	Data and Materials	m00132	doi:10.17605/OSF.IO/AFZ2W	Open Science Framework	doi:10.17605/OSF.IO/AFZ2W	https://doi.org/10.17605/OSF.IO/AFZ2W	male	bacninh	job status; marital status
Participants	Data Collection	Data and Materials	m00133	doi:10.17605/OSF.IO/AFZ2W	Open Science Framework	doi:10.17605/OSF.IO/AFZ2W	https://doi.org/10.17605/OSF.IO/AFZ2W	male	hochiminh	job status; marital status
Participants	Data Collection	Data and Materials	m00134	doi:10.17605/OSF.IO/AFZ2W	Open Science Framework	doi:10.17605/OSF.IO/AFZ2W	https://doi.org/10.17605/OSF.IO/AFZ2W	female	hanoi	job status; marital status
Participants	Data Collection	Data and Materials	m00135	doi:10.17605/OSF.IO/AFZ2W	Open Science Framework	doi:10.17605/OSF.IO/AFZ2W	https://doi.org/10.17605/OSF.IO/AFZ2W	male	hanam	job status; marital status
Participants	Data Collection	Data and Materials	m00136	doi:10.17605/OSF.IO/AFZ2W	Open Science Framework	doi:10.17605/OSF.IO/AFZ2W	https://doi.org/10.17605/OSF.IO/AFZ2W	female	hungyen	job status; marital status
Participants	Data Collection	Data and Materials	m00137	doi:10.17605/OSF.IO/AFZ2W	Open Science Framework	doi:10.17605/OSF.IO/AFZ2W	https://doi.org/10.17605/OSF.IO/AFZ2W	female	hanoi	job status; marital status
Participants	Data Collection	Data and Materials	m00138	doi:10.17605/OSF.IO/AFZ2W	Open Science Framework	doi:10.17605/OSF.IO/AFZ2W	https://doi.org/10.17605/OSF.IO/AFZ2W	female	hanoi	job status; marital status
Participants	Data Collection	Data and Materials	m00139	doi:10.17605/OSF.IO/AFZ2W	Open Science Framework	doi:10.17605/OSF.IO/AFZ2W	https://doi.org/10.17605/OSF.IO/AFZ2W	female	thanhhoa	job status; marital status
Participants	Data Collection	Data and Materials	m00140	doi:10.17605/OSF.IO/AFZ2W	Open Science Framework	doi:10.17605/OSF.IO/AFZ2W	https://doi.org/10.17605/OSF.IO/AFZ2W	female	hanoi	job status; marital status
Participants	Data Collection	Data and Materials	m00141	doi:10.17605/OSF.IO/AFZ2W	Open Science Framework	doi:10.17605/OSF.IO/AFZ2W	https://doi.org/10.17605/OSF.IO/AFZ2W	female	hanoi	job status; marital status
Participants	Data Collection	Data and Materials	m00142	doi:10.17605/OSF.IO/AFZ2W	Open Science Framework	doi:10.17605/OSF.IO/AFZ2W	https://doi.org/10.17605/OSF.IO/AFZ2W	female	hanoi	job status; marital status
Participants	Data Collection	Data and Materials	m00143	doi:10.17605/OSF.IO/AFZ2W	Open Science Framework	doi:10.17605/OSF.IO/AFZ2W	https://doi.org/10.17605/OSF.IO/AFZ2W	male	hanoi	job status; marital status
Participants	Data Collection	Data and Materials	m00144	doi:10.17605/OSF.IO/AFZ2W	Open Science Framework	doi:10.17605/OSF.IO/AFZ2W	https://doi.org/10.17605/OSF.IO/AFZ2W	female	hanoi	job status; marital status
Participants	Data Collection	Data and Materials	m00145	doi:10.17605/OSF.IO/AFZ2W	Open Science Framework	doi:10.17605/OSF.IO/AFZ2W	https://doi.org/10.17605/OSF.IO/AFZ2W	male	hanam	job status; marital status
Participants	Data Collection	Data and Materials	m00146	doi:10.17605/OSF.IO/AFZ2W	Open Science Framework	doi:10.17605/OSF.IO/AFZ2W	https://doi.org/10.17605/OSF.IO/AFZ2W	female	hanoi	job status; marital status
Participants	Data Collection	Data and Materials	m00147	doi:10.17605/OSF.IO/AFZ2W	Open Science Framework	doi:10.17605/OSF.IO/AFZ2W	https://doi.org/10.17605/OSF.IO/AFZ2W	female	hanoi	job status; marital status
Participants	Data Collection	Data and Materials	m00148	doi:10.17605/OSF.IO/AFZ2W	Open Science Framework	doi:10.17605/OSF.IO/AFZ2W	https://doi.org/10.17605/OSF.IO/AFZ2W	female	hanoi	job status; marital status
Participants	Data Collection	Data and Materials	m00149	doi:10.17605/OSF.IO/AFZ2W	Open Science Framework	doi:10.17605/OSF.IO/AFZ2W	https://doi.org/10.17605/OSF.IO/AFZ2W	female	hanoi	job status; marital status
Participants	Data Collection	Data and Materials	m00150	doi:10.17605/OSF.IO/AFZ2W	Open Science Framework	doi:10.17605/OSF.IO/AFZ2W	https://doi.org/10.17605/OSF.IO/AFZ2W	male	hanoi	job status; marital status
Participants	Data Collection	Data and Materials	m00151	doi:10.17605/OSF.IO/AFZ2W	Open Science Framework	doi:10.17605/OSF.IO/AFZ2W	https://doi.org/10.17605/OSF.IO/AFZ2W	male	hanoi	job status; marital status
Participants	Data Collection	Data and Materials	m00152	doi:10.17605/OSF.IO/AFZ2W	Open Science Framework	doi:10.17605/OSF.IO/AFZ2W	https://doi.org/10.17605/OSF.IO/AFZ2W	female	hanoi	job status; marital status
Participants	Data Collection	Data and Materials	m00153	doi:10.17605/OSF.IO/AFZ2W	Open Science Framework	doi:10.17605/OSF.IO/AFZ2W	https://doi.org/10.17605/OSF.IO/AFZ2W	female	hanoi	job status; marital status
Participants	Data Collection	Data and Materials	m00154	doi:10.17605/OSF.IO/AFZ2W	Open Science Framework	doi:10.17605/OSF.IO/AFZ2W	https://doi.org/10.17605/OSF.IO/AFZ2W	male	hanoi	job status; marital status
Participants	Data Collection	Data and Materials	m00155	doi:10.17605/OSF.IO/AFZ2W	Open Science Framework	doi:10.17605/OSF.IO/AFZ2W	https://doi.org/10.17605/OSF.IO/AFZ2W	female	hanoi	job status; marital status
Participants	Data Collection	Data and Materials	m00156	doi:10.17605/OSF.IO/AFZ2W	Open Science Framework	doi:10.17605/OSF.IO/AFZ2W	https://doi.org/10.17605/OSF.IO/AFZ2W	female	hanoi	job status; marital status
Participants	Data Collection	Data and Materials	m00157	doi:10.17605/OSF.IO/AFZ2W	Open Science Framework	doi:10.17605/OSF.IO/AFZ2W	https://doi.org/10.17605/OSF.IO/AFZ2W	female	hanoi	job status; marital status
Participants	Data Collection	Data and Materials	m00158	doi:10.17605/OSF.IO/AFZ2W	Open Science Framework	doi:10.17605/OSF.IO/AFZ2W	https://doi.org/10.17605/OSF.IO/AFZ2W	male	hanoi	job status; marital status
Participants	Data Collection	Data and Materials	m00159	doi:10.17605/OSF.IO/AFZ2W	Open Science Framework	doi:10.17605/OSF.IO/AFZ2W	https://doi.org/10.17605/OSF.IO/AFZ2W	female	hanoi	job status; marital status
Participants	Data Collection	Data and Materials	m00160	doi:10.17605/OSF.IO/AFZ2W	Open Science Framework	doi:10.17605/OSF.IO/AFZ2W	https://doi.org/10.17605/OSF.IO/AFZ2W	female		job status; marital status
Participants	Data Collection	Data and Materials	m00161	doi:10.17605/OSF.IO/AFZ2W	Open Science Framework	doi:10.17605/OSF.IO/AFZ2W	https://doi.org/10.17605/OSF.IO/AFZ2W	female	hanoi	job status; marital status
Participants	Data Collection	Data and Materials	m00162	doi:10.17605/OSF.IO/AFZ2W	Open Science Framework	doi:10.17605/OSF.IO/AFZ2W	https://doi.org/10.17605/OSF.IO/AFZ2W	female	hanoi	job status; marital status
Participants	Data Collection	Data and Materials	m00163	doi:10.17605/OSF.IO/AFZ2W	Open Science Framework	doi:10.17605/OSF.IO/AFZ2W	https://doi.org/10.17605/OSF.IO/AFZ2W	female	hanoi	job status; marital status
Participants	Data Collection	Data and Materials	m00164	doi:10.17605/OSF.IO/AFZ2W	Open Science Framework	doi:10.17605/OSF.IO/AFZ2W	https://doi.org/10.17605/OSF.IO/AFZ2W	male	vinhphuc	job status; marital status
Participants	Data Collection	Data and Materials	m00165	doi:10.17605/OSF.IO/AFZ2W	Open Science Framework	doi:10.17605/OSF.IO/AFZ2W	https://doi.org/10.17605/OSF.IO/AFZ2W	female	hanoi	job status; marital status
Participants	Data Collection	Data and Materials	m00166	doi:10.17605/OSF.IO/AFZ2W	Open Science Framework	doi:10.17605/OSF.IO/AFZ2W	https://doi.org/10.17605/OSF.IO/AFZ2W	female	hanoi	job status; marital status
Participants	Data Collection	Data and Materials	m00167	doi:10.17605/OSF.IO/AFZ2W	Open Science Framework	doi:10.17605/OSF.IO/AFZ2W	https://doi.org/10.17605/OSF.IO/AFZ2W	female	hanoi	job status; marital status
Participants	Data Collection	Data and Materials	m00168	doi:10.17605/OSF.IO/AFZ2W	Open Science Framework	doi:10.17605/OSF.IO/AFZ2W	https://doi.org/10.17605/OSF.IO/AFZ2W	male	hanoi	job status; marital status
Participants	Data Collection	Data and Materials	m00169	doi:10.17605/OSF.IO/AFZ2W	Open Science Framework	doi:10.17605/OSF.IO/AFZ2W	https://doi.org/10.17605/OSF.IO/AFZ2W	female	hanoi	job status; marital status
Participants	Data Collection	Data and Materials	m00170	doi:10.17605/OSF.IO/AFZ2W	Open Science Framework	doi:10.17605/OSF.IO/AFZ2W	https://doi.org/10.17605/OSF.IO/AFZ2W	female	hanoi	job status; marital status
Participants	Data Collection	Data and Materials	m00171	doi:10.17605/OSF.IO/AFZ2W	Open Science Framework	doi:10.17605/OSF.IO/AFZ2W	https://doi.org/10.17605/OSF.IO/AFZ2W	female	hanoi	job status; marital status
Participants	Data Collection	Data and Materials	m00172	doi:10.17605/OSF.IO/AFZ2W	Open Science Framework	doi:10.17605/OSF.IO/AFZ2W	https://doi.org/10.17605/OSF.IO/AFZ2W	male	hanoi	job status; marital status
Participants	Data Collection	Data and Materials	m00173	doi:10.17605/OSF.IO/AFZ2W	Open Science Framework	doi:10.17605/OSF.IO/AFZ2W	https://doi.org/10.17605/OSF.IO/AFZ2W	female	hanoi	job status; marital status
Participants	Data Collection	Data and Materials	m00174	doi:10.17605/OSF.IO/AFZ2W	Open Science Framework	doi:10.17605/OSF.IO/AFZ2W	https://doi.org/10.17605/OSF.IO/AFZ2W	female	hanoi	job status; marital status
Participants	Data Collection	Data and Materials	m00175	doi:10.17605/OSF.IO/AFZ2W	Open Science Framework	doi:10.17605/OSF.IO/AFZ2W	https://doi.org/10.17605/OSF.IO/AFZ2W	male	hanoi	job status; marital status
Participants	Data Collection	Data and Materials	m00176	doi:10.17605/OSF.IO/AFZ2W	Open Science Framework	doi:10.17605/OSF.IO/AFZ2W	https://doi.org/10.17605/OSF.IO/AFZ2W	female	hanoi	job status; marital status
Participants	Data Collection	Data and Materials	m00177	doi:10.17605/OSF.IO/AFZ2W	Open Science Framework	doi:10.17605/OSF.IO/AFZ2W	https://doi.org/10.17605/OSF.IO/AFZ2W	male	hanoi	job status; marital status
Participants	Data Collection	Data and Materials	m00178	doi:10.17605/OSF.IO/AFZ2W	Open Science Framework	doi:10.17605/OSF.IO/AFZ2W	https://doi.org/10.17605/OSF.IO/AFZ2W	male	hanoi	job status; marital status
Participants	Data Collection	Data and Materials	m00179	doi:10.17605/OSF.IO/AFZ2W	Open Science Framework	doi:10.17605/OSF.IO/AFZ2W	https://doi.org/10.17605/OSF.IO/AFZ2W	female	hanoi	job status; marital status
Participants	Data Collection	Data and Materials	m00180	doi:10.17605/OSF.IO/AFZ2W	Open Science Framework	doi:10.17605/OSF.IO/AFZ2W	https://doi.org/10.17605/OSF.IO/AFZ2W	female	hanoi	job status; marital status
Participants	Data Collection	Data and Materials	m00181	doi:10.17605/OSF.IO/AFZ2W	Open Science Framework	doi:10.17605/OSF.IO/AFZ2W	https://doi.org/10.17605/OSF.IO/AFZ2W	female	hanoi	job status; marital status
Participants	Data Collection	Data and Materials	m00182	doi:10.17605/OSF.IO/AFZ2W	Open Science Framework	doi:10.17605/OSF.IO/AFZ2W	https://doi.org/10.17605/OSF.IO/AFZ2W	female	hanoi	job status; marital status
Participants	Data Collection	Data and Materials	m00183	doi:10.17605/OSF.IO/AFZ2W	Open Science Framework	doi:10.17605/OSF.IO/AFZ2W	https://doi.org/10.17605/OSF.IO/AFZ2W	female	hanoi	job status; marital status
Participants	Data Collection	Data and Materials	m00184	doi:10.17605/OSF.IO/AFZ2W	Open Science Framework	doi:10.17605/OSF.IO/AFZ2W	https://doi.org/10.17605/OSF.IO/AFZ2W	female	hanoi	job status; marital status
Participants	Data Collection	Data and Materials	m00185	doi:10.17605/OSF.IO/AFZ2W	Open Science Framework	doi:10.17605/OSF.IO/AFZ2W	https://doi.org/10.17605/OSF.IO/AFZ2W	female	hanoi	job status; marital status
Participants	Data Collection	Data and Materials	m00186	doi:10.17605/OSF.IO/AFZ2W	Open Science Framework	doi:10.17605/OSF.IO/AFZ2W	https://doi.org/10.17605/OSF.IO/AFZ2W	male	hanoi	job status; marital status
Participants	Data Collection	Data and Materials	m00187	doi:10.17605/OSF.IO/AFZ2W	Open Science Framework	doi:10.17605/OSF.IO/AFZ2W	https://doi.org/10.17605/OSF.IO/AFZ2W	male	hanoi	job status; marital status
Participants	Data Collection	Data and Materials	m00188	doi:10.17605/OSF.IO/AFZ2W	Open Science Framework	doi:10.17605/OSF.IO/AFZ2W	https://doi.org/10.17605/OSF.IO/AFZ2W	female	hanoi	job status; marital status
Participants	Data Collection	Data and Materials	m00189	doi:10.17605/OSF.IO/AFZ2W	Open Science Framework	doi:10.17605/OSF.IO/AFZ2W	https://doi.org/10.17605/OSF.IO/AFZ2W	male	hanoi	job status; marital status
Participants	Data Collection	Data and Materials	m00190	doi:10.17605/OSF.IO/AFZ2W	Open Science Framework	doi:10.17605/OSF.IO/AFZ2W	https://doi.org/10.17605/OSF.IO/AFZ2W	female	hanoi	job status; marital status
Participants	Data Collection	Data and Materials	m00191	doi:10.17605/OSF.IO/AFZ2W	Open Science Framework	doi:10.17605/OSF.IO/AFZ2W	https://doi.org/10.17605/OSF.IO/AFZ2W	male	hanoi	job status; marital status
Participants	Data Collection	Data and Materials	m00192	doi:10.17605/OSF.IO/AFZ2W	Open Science Framework	doi:10.17605/OSF.IO/AFZ2W	https://doi.org/10.17605/OSF.IO/AFZ2W	female	hanoi	job status; marital status
Participants	Data Collection	Data and Materials	m00193	doi:10.17605/OSF.IO/AFZ2W	Open Science Framework	doi:10.17605/OSF.IO/AFZ2W	https://doi.org/10.17605/OSF.IO/AFZ2W	female	hanoi	job status; marital status
Participants	Data Collection	Data and Materials	m00194	doi:10.17605/OSF.IO/AFZ2W	Open Science Framework	doi:10.17605/OSF.IO/AFZ2W	https://doi.org/10.17605/OSF.IO/AFZ2W	female	hanoi	job status; marital status
Participants	Data Collection	Data and Materials	m00195	doi:10.17605/OSF.IO/AFZ2W	Open Science Framework	doi:10.17605/OSF.IO/AFZ2W	https://doi.org/10.17605/OSF.IO/AFZ2W	female	hanoi	job status; marital status
Participants	Data Collection	Data and Materials	m00196	doi:10.17605/OSF.IO/AFZ2W	Open Science Framework	doi:10.17605/OSF.IO/AFZ2W	https://doi.org/10.17605/OSF.IO/AFZ2W	male	hanoi	job status; marital status
Participants	Data Collection	Data and Materials	m00197	doi:10.17605/OSF.IO/AFZ2W	Open Science Framework	doi:10.17605/OSF.IO/AFZ2W	https://doi.org/10.17605/OSF.IO/AFZ2W	female	hanoi	job status; marital status
Participants	Data Collection	Data and Materials	m00198	doi:10.17605/OSF.IO/AFZ2W	Open Science Framework	doi:10.17605/OSF.IO/AFZ2W	https://doi.org/10.17605/OSF.IO/AFZ2W	male	hanoi	job status; marital status
Participants	Data Collection	Data and Materials	m00199	doi:10.17605/OSF.IO/AFZ2W	Open Science Framework	doi:10.17605/OSF.IO/AFZ2W	https://doi.org/10.17605/OSF.IO/AFZ2W	female	hanoi	job status; marital status
Participants	Data Collection	Data and Materials	m00200	doi:10.17605/OSF.IO/AFZ2W	Open Science Framework	doi:10.17605/OSF.IO/AFZ2W	https://doi.org/10.17605/OSF.IO/AFZ2W	female	hanoi	job status; marital status
Participants	Data Collection	Data and Materials	m00201	doi:10.17605/OSF.IO/AFZ2W	Open Science Framework	doi:10.17605/OSF.IO/AFZ2W	https://doi.org/10.17605/OSF.IO/AFZ2W	male	hanoi	job status; marital status
Participants	Data Collection	Data and Materials	m00202	doi:10.17605/OSF.IO/AFZ2W	Open Science Framework	doi:10.17605/OSF.IO/AFZ2W	https://doi.org/10.17605/OSF.IO/AFZ2W	female	hanoi	job status; marital status
Participants	Data Collection	Data and Materials	m00203	doi:10.17605/OSF.IO/AFZ2W	Open Science Framework	doi:10.17605/OSF.IO/AFZ2W	https://doi.org/10.17605/OSF.IO/AFZ2W	female	hanoi	job status; marital status
Participants	Data Collection	Data and Materials	m00204	doi:10.17605/OSF.IO/AFZ2W	Open Science Framework	doi:10.17605/OSF.IO/AFZ2W	https://doi.org/10.17605/OSF.IO/AFZ2W	female	hanoi	job status; marital status
Participants	Data Collection	Data and Materials	m00205	doi:10.17605/OSF.IO/AFZ2W	Open Science Framework	doi:10.17605/OSF.IO/AFZ2W	https://doi.org/10.17605/OSF.IO/AFZ2W	female	hanoi	job status; marital status
Participants	Data Collection	Data and Materials	m00206	doi:10.17605/OSF.IO/AFZ2W	Open Science Framework	doi:10.17605/OSF.IO/AFZ2W	https://doi.org/10.17605/OSF.IO/AFZ2W	female	hanoi	job status; marital status
Participants	Data Collection	Data and Materials	m00207	doi:10.17605/OSF.IO/AFZ2W	Open Science Framework	doi:10.17605/OSF.IO/AFZ2W	https://doi.org/10.17605/OSF.IO/AFZ2W	female	hanoi	job status; marital status
Participants	Data Collection	Data and Materials	m00208	doi:10.17605/OSF.IO/AFZ2W	Open Science Framework	doi:10.17605/OSF.IO/AFZ2W	https://doi.org/10.17605/OSF.IO/AFZ2W	female	hanoi	job status; marital status
Participants	Data Collection	Data and Materials	m00209	doi:10.17605/OSF.IO/AFZ2W	Open Science Framework	doi:10.17605/OSF.IO/AFZ2W	https://doi.org/10.17605/OSF.IO/AFZ2W	male	hanoi	job status; marital status
Participants	Data Collection	Data and Materials	m00210	doi:10.17605/OSF.IO/AFZ2W	Open Science Framework	doi:10.17605/OSF.IO/AFZ2W	https://doi.org/10.17605/OSF.IO/AFZ2W	male	hanoi	job status; marital status
Participants	Data Collection	Data and Materials	m00211	doi:10.17605/OSF.IO/AFZ2W	Open Science Framework	doi:10.17605/OSF.IO/AFZ2W	https://doi.org/10.17605/OSF.IO/AFZ2W	female	thanhhoa	job status; marital status
Participants	Data Collection	Data and Materials	m00212	doi:10.17605/OSF.IO/AFZ2W	Open Science Framework	doi:10.17605/OSF.IO/AFZ2W	https://doi.org/10.17605/OSF.IO/AFZ2W	female	hanoi	job status; marital status
Participants	Data Collection	Data and Materials	m00213	doi:10.17605/OSF.IO/AFZ2W	Open Science Framework	doi:10.17605/OSF.IO/AFZ2W	https://doi.org/10.17605/OSF.IO/AFZ2W	male	hanoi	job status; marital status
Participants	Data Collection	Data and Materials	m00214	doi:10.17605/OSF.IO/AFZ2W	Open Science Framework	doi:10.17605/OSF.IO/AFZ2W	https://doi.org/10.17605/OSF.IO/AFZ2W	female	namdinh	job status; marital status
Participants	Data Collection	Data and Materials	m00215	doi:10.17605/OSF.IO/AFZ2W	Open Science Framework	doi:10.17605/OSF.IO/AFZ2W	https://doi.org/10.17605/OSF.IO/AFZ2W	female	namdinh	job status; marital status
Participants	Data Collection	Data and Materials	m00216	doi:10.17605/OSF.IO/AFZ2W	Open Science Framework	doi:10.17605/OSF.IO/AFZ2W	https://doi.org/10.17605/OSF.IO/AFZ2W	female	hanoi	job status; marital status
Participants	Data Collection	Data and Materials	m00217	doi:10.17605/OSF.IO/AFZ2W	Open Science Framework	doi:10.17605/OSF.IO/AFZ2W	https://doi.org/10.17605/OSF.IO/AFZ2W	female	hanoi	job status; marital status
Participants	Data Collection	Data and Materials	m00218	doi:10.17605/OSF.IO/AFZ2W	Open Science Framework	doi:10.17605/OSF.IO/AFZ2W	https://doi.org/10.17605/OSF.IO/AFZ2W	female	hanoi	job status; marital status
Participants	Data Collection	Data and Materials	m00219	doi:10.17605/OSF.IO/AFZ2W	Open Science Framework	doi:10.17605/OSF.IO/AFZ2W	https://doi.org/10.17605/OSF.IO/AFZ2W	female	hanoi	job status; marital status
Participants	Data Collection	Data and Materials	m00220	doi:10.17605/OSF.IO/AFZ2W	Open Science Framework	doi:10.17605/OSF.IO/AFZ2W	https://doi.org/10.17605/OSF.IO/AFZ2W	female	hanoi	job status; marital status
Participants	Data Collection	Data and Materials	m00221	doi:10.17605/OSF.IO/AFZ2W	Open Science Framework	doi:10.17605/OSF.IO/AFZ2W	https://doi.org/10.17605/OSF.IO/AFZ2W	female	bacninh	job status; marital status
Participants	Data Collection	Data and Materials	m00222	doi:10.17605/OSF.IO/AFZ2W	Open Science Framework	doi:10.17605/OSF.IO/AFZ2W	https://doi.org/10.17605/OSF.IO/AFZ2W	female	namdinh	job status; marital status
Participants	Data Collection	Data and Materials	m00223	doi:10.17605/OSF.IO/AFZ2W	Open Science Framework	doi:10.17605/OSF.IO/AFZ2W	https://doi.org/10.17605/OSF.IO/AFZ2W	female	hanoi	job status; marital status
Participants	Data Collection	Data and Materials	m00224	doi:10.17605/OSF.IO/AFZ2W	Open Science Framework	doi:10.17605/OSF.IO/AFZ2W	https://doi.org/10.17605/OSF.IO/AFZ2W	female	hanoi	job status; marital status
Participants	Data Collection	Data and Materials	m00225	doi:10.17605/OSF.IO/AFZ2W	Open Science Framework	doi:10.17605/OSF.IO/AFZ2W	https://doi.org/10.17605/OSF.IO/AFZ2W	female	hanoi	job status; marital status
Participants	Data Collection	Data and Materials	m00226	doi:10.17605/OSF.IO/AFZ2W	Open Science Framework	doi:10.17605/OSF.IO/AFZ2W	https://doi.org/10.17605/OSF.IO/AFZ2W	female	hanoi	job status; marital status
Participants	Data Collection	Data and Materials	m00227	doi:10.17605/OSF.IO/AFZ2W	Open Science Framework	doi:10.17605/OSF.IO/AFZ2W	https://doi.org/10.17605/OSF.IO/AFZ2W	female	hanoi	job status; marital status
Participants	Data Collection	Data and Materials	m00228	doi:10.17605/OSF.IO/AFZ2W	Open Science Framework	doi:10.17605/OSF.IO/AFZ2W	https://doi.org/10.17605/OSF.IO/AFZ2W	male	hanoi	job status; marital status
Participants	Data Collection	Data and Materials	m00229	doi:10.17605/OSF.IO/AFZ2W	Open Science Framework	doi:10.17605/OSF.IO/AFZ2W	https://doi.org/10.17605/OSF.IO/AFZ2W	male	hungyen	job status; marital status
Participants	Data Collection	Data and Materials	m00230	doi:10.17605/OSF.IO/AFZ2W	Open Science Framework	doi:10.17605/OSF.IO/AFZ2W	https://doi.org/10.17605/OSF.IO/AFZ2W	female	hanoi	job status; marital status
Participants	Data Collection	Data and Materials	m00231	doi:10.17605/OSF.IO/AFZ2W	Open Science Framework	doi:10.17605/OSF.IO/AFZ2W	https://doi.org/10.17605/OSF.IO/AFZ2W	female	hanoi	job status; marital status
Participants	Data Collection	Data and Materials	m00232	doi:10.17605/OSF.IO/AFZ2W	Open Science Framework	doi:10.17605/OSF.IO/AFZ2W	https://doi.org/10.17605/OSF.IO/AFZ2W	male	hanoi	job status; marital status
Participants	Data Collection	Data and Materials	m00233	doi:10.17605/OSF.IO/AFZ2W	Open Science Framework	doi:10.17605/OSF.IO/AFZ2W	https://doi.org/10.17605/OSF.IO/AFZ2W	female	thanhhoa	job status; marital status
Participants	Data Collection	Data and Materials	m00234	doi:10.17605/OSF.IO/AFZ2W	Open Science Framework	doi:10.17605/OSF.IO/AFZ2W	https://doi.org/10.17605/OSF.IO/AFZ2W	female	hanoi	job status; marital status
Participants	Data Collection	Data and Materials	m00235	doi:10.17605/OSF.IO/AFZ2W	Open Science Framework	doi:10.17605/OSF.IO/AFZ2W	https://doi.org/10.17605/OSF.IO/AFZ2W	female	hanoi	job status; marital status
Participants	Data Collection	Data and Materials	m00236	doi:10.17605/OSF.IO/AFZ2W	Open Science Framework	doi:10.17605/OSF.IO/AFZ2W	https://doi.org/10.17605/OSF.IO/AFZ2W	female	hanoi	job status; marital status
Participants	Data Collection	Data and Materials	m00237	doi:10.17605/OSF.IO/AFZ2W	Open Science Framework	doi:10.17605/OSF.IO/AFZ2W	https://doi.org/10.17605/OSF.IO/AFZ2W	male	hanoi	job status; marital status
Participants	Data Collection	Data and Materials	m00238	doi:10.17605/OSF.IO/AFZ2W	Open Science Framework	doi:10.17605/OSF.IO/AFZ2W	https://doi.org/10.17605/OSF.IO/AFZ2W	male	hanoi	job status; marital status
Participants	Data Collection	Data and Materials	m00239	doi:10.17605/OSF.IO/AFZ2W	Open Science Framework	doi:10.17605/OSF.IO/AFZ2W	https://doi.org/10.17605/OSF.IO/AFZ2W	male	hanoi	job status; marital status
Participants	Data Collection	Data and Materials	m00240	doi:10.17605/OSF.IO/AFZ2W	Open Science Framework	doi:10.17605/OSF.IO/AFZ2W	https://doi.org/10.17605/OSF.IO/AFZ2W	male	hanoi	job status; marital status
Participants	Data Collection	Data and Materials	m00241	doi:10.17605/OSF.IO/AFZ2W	Open Science Framework	doi:10.17605/OSF.IO/AFZ2W	https://doi.org/10.17605/OSF.IO/AFZ2W	male	hanoi	job status; marital status
Participants	Data Collection	Data and Materials	m00242	doi:10.17605/OSF.IO/AFZ2W	Open Science Framework	doi:10.17605/OSF.IO/AFZ2W	https://doi.org/10.17605/OSF.IO/AFZ2W	female	hanoi	job status; marital status
Participants	Data Collection	Data and Materials	m00243	doi:10.17605/OSF.IO/AFZ2W	Open Science Framework	doi:10.17605/OSF.IO/AFZ2W	https://doi.org/10.17605/OSF.IO/AFZ2W	female	hanoi	job status; marital status
Participants	Data Collection	Data and Materials	m00244	doi:10.17605/OSF.IO/AFZ2W	Open Science Framework	doi:10.17605/OSF.IO/AFZ2W	https://doi.org/10.17605/OSF.IO/AFZ2W	male	hanoi	job status; marital status
Participants	Data Collection	Data and Materials	m00245	doi:10.17605/OSF.IO/AFZ2W	Open Science Framework	doi:10.17605/OSF.IO/AFZ2W	https://doi.org/10.17605/OSF.IO/AFZ2W	female	hanoi	job status; marital status
Participants	Data Collection	Data and Materials	m00246	doi:10.17605/OSF.IO/AFZ2W	Open Science Framework	doi:10.17605/OSF.IO/AFZ2W	https://doi.org/10.17605/OSF.IO/AFZ2W	male	hanoi	job status; marital status
Participants	Data Collection	Data and Materials	m00247	doi:10.17605/OSF.IO/AFZ2W	Open Science Framework	doi:10.17605/OSF.IO/AFZ2W	https://doi.org/10.17605/OSF.IO/AFZ2W	female	hanoi	job status; marital status
Participants	Data Collection	Data and Materials	m00248	doi:10.17605/OSF.IO/AFZ2W	Open Science Framework	doi:10.17605/OSF.IO/AFZ2W	https://doi.org/10.17605/OSF.IO/AFZ2W	male	hanoi	job status; marital status
Participants	Data Collection	Data and Materials	m00249	doi:10.17605/OSF.IO/AFZ2W	Open Science Framework	doi:10.17605/OSF.IO/AFZ2W	https://doi.org/10.17605/OSF.IO/AFZ2W	male	hanoi	job status; marital status
Participants	Data Collection	Data and Materials	m00250	doi:10.17605/OSF.IO/AFZ2W	Open Science Framework	doi:10.17605/OSF.IO/AFZ2W	https://doi.org/10.17605/OSF.IO/AFZ2W	female	hanoi	job status; marital status
Participants	Data Collection	Data and Materials	m00251	doi:10.17605/OSF.IO/AFZ2W	Open Science Framework	doi:10.17605/OSF.IO/AFZ2W	https://doi.org/10.17605/OSF.IO/AFZ2W	female	hanoi	job status; marital status
Participants	Data Collection	Data and Materials	m00252	doi:10.17605/OSF.IO/AFZ2W	Open Science Framework	doi:10.17605/OSF.IO/AFZ2W	https://doi.org/10.17605/OSF.IO/AFZ2W	female	hanoi	job status; marital status
Participants	Data Collection	Data and Materials	m00253	doi:10.17605/OSF.IO/AFZ2W	Open Science Framework	doi:10.17605/OSF.IO/AFZ2W	https://doi.org/10.17605/OSF.IO/AFZ2W	female	hanoi	job status; marital status
Participants	Data Collection	Data and Materials	m00254	doi:10.17605/OSF.IO/AFZ2W	Open Science Framework	doi:10.17605/OSF.IO/AFZ2W	https://doi.org/10.17605/OSF.IO/AFZ2W	female	hanoi	job status; marital status
Participants	Data Collection	Data and Materials	m00255	doi:10.17605/OSF.IO/AFZ2W	Open Science Framework	doi:10.17605/OSF.IO/AFZ2W	https://doi.org/10.17605/OSF.IO/AFZ2W	female	hanoi	job status; marital status
Participants	Data Collection	Data and Materials	m00256	doi:10.17605/OSF.IO/AFZ2W	Open Science Framework	doi:10.17605/OSF.IO/AFZ2W	https://doi.org/10.17605/OSF.IO/AFZ2W	female	hanoi	job status; marital status
Participants	Data Collection	Data and Materials	m00257	doi:10.17605/OSF.IO/AFZ2W	Open Science Framework	doi:10.17605/OSF.IO/AFZ2W	https://doi.org/10.17605/OSF.IO/AFZ2W	female	hanoi	job status; marital status
Participants	Data Collection	Data and Materials	m00258	doi:10.17605/OSF.IO/AFZ2W	Open Science Framework	doi:10.17605/OSF.IO/AFZ2W	https://doi.org/10.17605/OSF.IO/AFZ2W	male	hanoi	job status; marital status
Participants	Data Collection	Data and Materials	m00259	doi:10.17605/OSF.IO/AFZ2W	Open Science Framework	doi:10.17605/OSF.IO/AFZ2W	https://doi.org/10.17605/OSF.IO/AFZ2W	male	hanoi	job status; marital status
Participants	Data Collection	Data and Materials	m00260	doi:10.17605/OSF.IO/AFZ2W	Open Science Framework	doi:10.17605/OSF.IO/AFZ2W	https://doi.org/10.17605/OSF.IO/AFZ2W	male	hanoi	job status; marital status
Participants	Data Collection	Data and Materials	m00261	doi:10.17605/OSF.IO/AFZ2W	Open Science Framework	doi:10.17605/OSF.IO/AFZ2W	https://doi.org/10.17605/OSF.IO/AFZ2W	male	hanoi	job status; marital status
Participants	Data Collection	Data and Materials	m00262	doi:10.17605/OSF.IO/AFZ2W	Open Science Framework	doi:10.17605/OSF.IO/AFZ2W	https://doi.org/10.17605/OSF.IO/AFZ2W	male	hatinh	job status; marital status
Participants	Data Collection	Data and Materials	m00263	doi:10.17605/OSF.IO/AFZ2W	Open Science Framework	doi:10.17605/OSF.IO/AFZ2W	https://doi.org/10.17605/OSF.IO/AFZ2W	female	hanoi	job status; marital status
Participants	Data Collection	Data and Materials	m00264	doi:10.17605/OSF.IO/AFZ2W	Open Science Framework	doi:10.17605/OSF.IO/AFZ2W	https://doi.org/10.17605/OSF.IO/AFZ2W	female	hoabinh	job status; marital status
Participants	Data Collection	Data and Materials	m00265	doi:10.17605/OSF.IO/AFZ2W	Open Science Framework	doi:10.17605/OSF.IO/AFZ2W	https://doi.org/10.17605/OSF.IO/AFZ2W	female	hanoi	job status; marital status
Participants	Data Collection	Data and Materials	m00266	doi:10.17605/OSF.IO/AFZ2W	Open Science Framework	doi:10.17605/OSF.IO/AFZ2W	https://doi.org/10.17605/OSF.IO/AFZ2W	male	hanoi	job status; marital status
Participants	Data Collection	Data and Materials	m00267	doi:10.17605/OSF.IO/AFZ2W	Open Science Framework	doi:10.17605/OSF.IO/AFZ2W	https://doi.org/10.17605/OSF.IO/AFZ2W	male	haiduong	job status; marital status
Participants	Data Collection	Data and Materials	m00268	doi:10.17605/OSF.IO/AFZ2W	Open Science Framework	doi:10.17605/OSF.IO/AFZ2W	https://doi.org/10.17605/OSF.IO/AFZ2W	male	hanoi	job status; marital status
Participants	Data Collection	Data and Materials	m00269	doi:10.17605/OSF.IO/AFZ2W	Open Science Framework	doi:10.17605/OSF.IO/AFZ2W	https://doi.org/10.17605/OSF.IO/AFZ2W	male	hanoi	job status; marital status
Participants	Data Collection	Data and Materials	m00270	doi:10.17605/OSF.IO/AFZ2W	Open Science Framework	doi:10.17605/OSF.IO/AFZ2W	https://doi.org/10.17605/OSF.IO/AFZ2W	female	hanoi	job status; marital status
Participants	Data Collection	Data and Materials	m00271	doi:10.17605/OSF.IO/AFZ2W	Open Science Framework	doi:10.17605/OSF.IO/AFZ2W	https://doi.org/10.17605/OSF.IO/AFZ2W	female	hanoi	job status; marital status
Participants	Data Collection	Data and Materials	m00272	doi:10.17605/OSF.IO/AFZ2W	Open Science Framework	doi:10.17605/OSF.IO/AFZ2W	https://doi.org/10.17605/OSF.IO/AFZ2W	female	hanoi	job status; marital status
Participants	Data Collection	Data and Materials	m00273	doi:10.17605/OSF.IO/AFZ2W	Open Science Framework	doi:10.17605/OSF.IO/AFZ2W	https://doi.org/10.17605/OSF.IO/AFZ2W	female	hanoi	job status; marital status
Participants	Data Collection	Data and Materials	m00274	doi:10.17605/OSF.IO/AFZ2W	Open Science Framework	doi:10.17605/OSF.IO/AFZ2W	https://doi.org/10.17605/OSF.IO/AFZ2W	male	hungyen	job status; marital status
Participants	Data Collection	Data and Materials	m00275	doi:10.17605/OSF.IO/AFZ2W	Open Science Framework	doi:10.17605/OSF.IO/AFZ2W	https://doi.org/10.17605/OSF.IO/AFZ2W	female	hanoi	job status; marital status
Participants	Data Collection	Data and Materials	m00276	doi:10.17605/OSF.IO/AFZ2W	Open Science Framework	doi:10.17605/OSF.IO/AFZ2W	https://doi.org/10.17605/OSF.IO/AFZ2W	male		job status; marital status
Participants	Data Collection	Data and Materials	m00277	doi:10.17605/OSF.IO/AFZ2W	Open Science Framework	doi:10.17605/OSF.IO/AFZ2W	https://doi.org/10.17605/OSF.IO/AFZ2W	male	hanoi	job status; marital status
Participants	Data Collection	Data and Materials	m00278	doi:10.17605/OSF.IO/AFZ2W	Open Science Framework	doi:10.17605/OSF.IO/AFZ2W	https://doi.org/10.17605/OSF.IO/AFZ2W	female	hanoi	job status; marital status
Participants	Data Collection	Data and Materials	m00279	doi:10.17605/OSF.IO/AFZ2W	Open Science Framework	doi:10.17605/OSF.IO/AFZ2W	https://doi.org/10.17605/OSF.IO/AFZ2W	male	hanoi	job status; marital status
Participants	Data Collection	Data and Materials	m00280	doi:10.17605/OSF.IO/AFZ2W	Open Science Framework	doi:10.17605/OSF.IO/AFZ2W	https://doi.org/10.17605/OSF.IO/AFZ2W	female	phutho	job status; marital status
Participants	Data Collection	Data and Materials	m00281	doi:10.17605/OSF.IO/AFZ2W	Open Science Framework	doi:10.17605/OSF.IO/AFZ2W	https://doi.org/10.17605/OSF.IO/AFZ2W	male	hanoi	job status; marital status
Participants	Data Collection	Data and Materials	m00282	doi:10.17605/OSF.IO/AFZ2W	Open Science Framework	doi:10.17605/OSF.IO/AFZ2W	https://doi.org/10.17605/OSF.IO/AFZ2W	female	hanoi	job status; marital status
Participants	Data Collection	Data and Materials	m00283	doi:10.17605/OSF.IO/AFZ2W	Open Science Framework	doi:10.17605/OSF.IO/AFZ2W	https://doi.org/10.17605/OSF.IO/AFZ2W	female	hanoi	job status; marital status
Participants	Data Collection	Data and Materials	m00284	doi:10.17605/OSF.IO/AFZ2W	Open Science Framework	doi:10.17605/OSF.IO/AFZ2W	https://doi.org/10.17605/OSF.IO/AFZ2W	female	hanoi	job status; marital status
Participants	Data Collection	Data and Materials	m00285	doi:10.17605/OSF.IO/AFZ2W	Open Science Framework	doi:10.17605/OSF.IO/AFZ2W	https://doi.org/10.17605/OSF.IO/AFZ2W	male	hanoi	job status; marital status
Participants	Data Collection	Data and Materials	m00286	doi:10.17605/OSF.IO/AFZ2W	Open Science Framework	doi:10.17605/OSF.IO/AFZ2W	https://doi.org/10.17605/OSF.IO/AFZ2W	female	hanoi	job status; marital status
Participants	Data Collection	Data and Materials	m00287	doi:10.17605/OSF.IO/AFZ2W	Open Science Framework	doi:10.17605/OSF.IO/AFZ2W	https://doi.org/10.17605/OSF.IO/AFZ2W	female	hanoi	job status; marital status
Participants	Data Collection	Data and Materials	m00288	doi:10.17605/OSF.IO/AFZ2W	Open Science Framework	doi:10.17605/OSF.IO/AFZ2W	https://doi.org/10.17605/OSF.IO/AFZ2W	female	hanoi	job status; marital status
Participants	Data Collection	Data and Materials	m00289	doi:10.17605/OSF.IO/AFZ2W	Open Science Framework	doi:10.17605/OSF.IO/AFZ2W	https://doi.org/10.17605/OSF.IO/AFZ2W	female	hanoi	job status; marital status
Participants	Data Collection	Data and Materials	m00290	doi:10.17605/OSF.IO/AFZ2W	Open Science Framework	doi:10.17605/OSF.IO/AFZ2W	https://doi.org/10.17605/OSF.IO/AFZ2W	male	hanoi	job status; marital status
Participants	Data Collection	Data and Materials	m00291	doi:10.17605/OSF.IO/AFZ2W	Open Science Framework	doi:10.17605/OSF.IO/AFZ2W	https://doi.org/10.17605/OSF.IO/AFZ2W	male	hanoi	job status; marital status
Participants	Data Collection	Data and Materials	m00292	doi:10.17605/OSF.IO/AFZ2W	Open Science Framework	doi:10.17605/OSF.IO/AFZ2W	https://doi.org/10.17605/OSF.IO/AFZ2W	male	hanoi	job status; marital status
Participants	Data Collection	Data and Materials	m00293	doi:10.17605/OSF.IO/AFZ2W	Open Science Framework	doi:10.17605/OSF.IO/AFZ2W	https://doi.org/10.17605/OSF.IO/AFZ2W	male	hanoi	job status; marital status
Participants	Data Collection	Data and Materials	m00294	doi:10.17605/OSF.IO/AFZ2W	Open Science Framework	doi:10.17605/OSF.IO/AFZ2W	https://doi.org/10.17605/OSF.IO/AFZ2W	female	hanoi	job status; marital status
Participants	Data Collection	Data and Materials	m00295	doi:10.17605/OSF.IO/AFZ2W	Open Science Framework	doi:10.17605/OSF.IO/AFZ2W	https://doi.org/10.17605/OSF.IO/AFZ2W	female	hanoi	job status; marital status
Participants	Data Collection	Data and Materials	m00296	doi:10.17605/OSF.IO/AFZ2W	Open Science Framework	doi:10.17605/OSF.IO/AFZ2W	https://doi.org/10.17605/OSF.IO/AFZ2W	female	hanoi	job status; marital status
Participants	Data Collection	Data and Materials	m00297	doi:10.17605/OSF.IO/AFZ2W	Open Science Framework	doi:10.17605/OSF.IO/AFZ2W	https://doi.org/10.17605/OSF.IO/AFZ2W	female	hanoi	job status; marital status
Participants	Data Collection	Data and Materials	m00298	doi:10.17605/OSF.IO/AFZ2W	Open Science Framework	doi:10.17605/OSF.IO/AFZ2W	https://doi.org/10.17605/OSF.IO/AFZ2W	female	hanoi	job status; marital status
Participants	Data Collection	Data and Materials	m00299	doi:10.17605/OSF.IO/AFZ2W	Open Science Framework	doi:10.17605/OSF.IO/AFZ2W	https://doi.org/10.17605/OSF.IO/AFZ2W	female	hanoi	job status; marital status
Participants	Data Collection	Data and Materials	m00300	doi:10.17605/OSF.IO/AFZ2W	Open Science Framework	doi:10.17605/OSF.IO/AFZ2W	https://doi.org/10.17605/OSF.IO/AFZ2W	female	hanoi	job status; marital status
Participants	Data Collection	Data and Materials	m00301	doi:10.17605/OSF.IO/AFZ2W	Open Science Framework	doi:10.17605/OSF.IO/AFZ2W	https://doi.org/10.17605/OSF.IO/AFZ2W	female	hanoi	job status; marital status
Participants	Data Collection	Data and Materials	m00302	doi:10.17605/OSF.IO/AFZ2W	Open Science Framework	doi:10.17605/OSF.IO/AFZ2W	https://doi.org/10.17605/OSF.IO/AFZ2W	female	hanoi	job status; marital status
Participants	Data Collection	Data and Materials	m00303	doi:10.17605/OSF.IO/AFZ2W	Open Science Framework	doi:10.17605/OSF.IO/AFZ2W	https://doi.org/10.17605/OSF.IO/AFZ2W	female		job status; marital status
Participants	Data Collection	Data and Materials	m00304	doi:10.17605/OSF.IO/AFZ2W	Open Science Framework	doi:10.17605/OSF.IO/AFZ2W	https://doi.org/10.17605/OSF.IO/AFZ2W	female	hanoi	job status; marital status
Participants	Data Collection	Data and Materials	m00305	doi:10.17605/OSF.IO/AFZ2W	Open Science Framework	doi:10.17605/OSF.IO/AFZ2W	https://doi.org/10.17605/OSF.IO/AFZ2W	female	hanoi	job status; marital status
Participants	Data Collection	Data and Materials	m00306	doi:10.17605/OSF.IO/AFZ2W	Open Science Framework	doi:10.17605/OSF.IO/AFZ2W	https://doi.org/10.17605/OSF.IO/AFZ2W	male	hanoi	job status; marital status
Participants	Data Collection	Data and Materials	m00307	doi:10.17605/OSF.IO/AFZ2W	Open Science Framework	doi:10.17605/OSF.IO/AFZ2W	https://doi.org/10.17605/OSF.IO/AFZ2W	male	hanoi	job status; marital status
Participants	Data Collection	Data and Materials	m00308	doi:10.17605/OSF.IO/AFZ2W	Open Science Framework	doi:10.17605/OSF.IO/AFZ2W	https://doi.org/10.17605/OSF.IO/AFZ2W	female	hanoi	job status; marital status
Participants	Data Collection	Data and Materials	m00309	doi:10.17605/OSF.IO/AFZ2W	Open Science Framework	doi:10.17605/OSF.IO/AFZ2W	https://doi.org/10.17605/OSF.IO/AFZ2W	male	hanoi	job status; marital status
Participants	Data Collection	Data and Materials	m00310	doi:10.17605/OSF.IO/AFZ2W	Open Science Framework	doi:10.17605/OSF.IO/AFZ2W	https://doi.org/10.17605/OSF.IO/AFZ2W	female	hanoi	job status; marital status
Participants	Data Collection	Data and Materials	m00311	doi:10.17605/OSF.IO/AFZ2W	Open Science Framework	doi:10.17605/OSF.IO/AFZ2W	https://doi.org/10.17605/OSF.IO/AFZ2W	female	hanoi	job status; marital status
Participants	Data Collection	Data and Materials	m00312	doi:10.17605/OSF.IO/AFZ2W	Open Science Framework	doi:10.17605/OSF.IO/AFZ2W	https://doi.org/10.17605/OSF.IO/AFZ2W	female	hanoi	job status; marital status
Participants	Data Collection	Data and Materials	m00313	doi:10.17605/OSF.IO/AFZ2W	Open Science Framework	doi:10.17605/OSF.IO/AFZ2W	https://doi.org/10.17605/OSF.IO/AFZ2W	male	hanoi	job status; marital status
Participants	Data Collection	Data and Materials	m00314	doi:10.17605/OSF.IO/AFZ2W	Open Science Framework	doi:10.17605/OSF.IO/AFZ2W	https://doi.org/10.17605/OSF.IO/AFZ2W	female	hanoi	job status; marital status
Participants	Data Collection	Data and Materials	m00315	doi:10.17605/OSF.IO/AFZ2W	Open Science Framework	doi:10.17605/OSF.IO/AFZ2W	https://doi.org/10.17605/OSF.IO/AFZ2W	female	hanoi	job status; marital status
Participants	Data Collection	Data and Materials	m00316	doi:10.17605/OSF.IO/AFZ2W	Open Science Framework	doi:10.17605/OSF.IO/AFZ2W	https://doi.org/10.17605/OSF.IO/AFZ2W	female	hanoi	job status; marital status
Participants	Data Collection	Data and Materials	m00317	doi:10.17605/OSF.IO/AFZ2W	Open Science Framework	doi:10.17605/OSF.IO/AFZ2W	https://doi.org/10.17605/OSF.IO/AFZ2W	female	hanoi	job status; marital status
Participants	Data Collection	Data and Materials	m00318	doi:10.17605/OSF.IO/AFZ2W	Open Science Framework	doi:10.17605/OSF.IO/AFZ2W	https://doi.org/10.17605/OSF.IO/AFZ2W	male	hanoi	job status; marital status
Participants	Data Collection	Data and Materials	m00319	doi:10.17605/OSF.IO/AFZ2W	Open Science Framework	doi:10.17605/OSF.IO/AFZ2W	https://doi.org/10.17605/OSF.IO/AFZ2W	female	hanoi	job status; marital status
Participants	Data Collection	Data and Materials	m00320	doi:10.17605/OSF.IO/AFZ2W	Open Science Framework	doi:10.17605/OSF.IO/AFZ2W	https://doi.org/10.17605/OSF.IO/AFZ2W	male	hanoi	job status; marital status
Participants	Data Collection	Data and Materials	m00321	doi:10.17605/OSF.IO/AFZ2W	Open Science Framework	doi:10.17605/OSF.IO/AFZ2W	https://doi.org/10.17605/OSF.IO/AFZ2W	male	hanoi	job status; marital status
Participants	Data Collection	Data and Materials	m00322	doi:10.17605/OSF.IO/AFZ2W	Open Science Framework	doi:10.17605/OSF.IO/AFZ2W	https://doi.org/10.17605/OSF.IO/AFZ2W	female	hanoi	job status; marital status
Participants	Data Collection	Data and Materials	m00323	doi:10.17605/OSF.IO/AFZ2W	Open Science Framework	doi:10.17605/OSF.IO/AFZ2W	https://doi.org/10.17605/OSF.IO/AFZ2W	female	hanoi	job status; marital status
Participants	Data Collection	Data and Materials	m00324	doi:10.17605/OSF.IO/AFZ2W	Open Science Framework	doi:10.17605/OSF.IO/AFZ2W	https://doi.org/10.17605/OSF.IO/AFZ2W	female	hanoi	job status; marital status
Participants	Data Collection	Data and Materials	m00325	doi:10.17605/OSF.IO/AFZ2W	Open Science Framework	doi:10.17605/OSF.IO/AFZ2W	https://doi.org/10.17605/OSF.IO/AFZ2W	female	hanoi	job status; marital status
Participants	Data Collection	Data and Materials	m00326	doi:10.17605/OSF.IO/AFZ2W	Open Science Framework	doi:10.17605/OSF.IO/AFZ2W	https://doi.org/10.17605/OSF.IO/AFZ2W	male	hanoi	job status; marital status
Participants	Data Collection	Data and Materials	m00327	doi:10.17605/OSF.IO/AFZ2W	Open Science Framework	doi:10.17605/OSF.IO/AFZ2W	https://doi.org/10.17605/OSF.IO/AFZ2W	female	hanoi	job status; marital status
Participants	Data Collection	Data and Materials	m00328	doi:10.17605/OSF.IO/AFZ2W	Open Science Framework	doi:10.17605/OSF.IO/AFZ2W	https://doi.org/10.17605/OSF.IO/AFZ2W	female	hanoi	job status; marital status
Participants	Data Collection	Data and Materials	m00329	doi:10.17605/OSF.IO/AFZ2W	Open Science Framework	doi:10.17605/OSF.IO/AFZ2W	https://doi.org/10.17605/OSF.IO/AFZ2W	female	hanoi	job status; marital status
Participants	Data Collection	Data and Materials	m00330	doi:10.17605/OSF.IO/AFZ2W	Open Science Framework	doi:10.17605/OSF.IO/AFZ2W	https://doi.org/10.17605/OSF.IO/AFZ2W	female	hanoi	job status; marital status
Participants	Data Collection	Data and Materials	m00331	doi:10.17605/OSF.IO/AFZ2W	Open Science Framework	doi:10.17605/OSF.IO/AFZ2W	https://doi.org/10.17605/OSF.IO/AFZ2W	female	hanoi	job status; marital status
Participants	Data Collection	Data and Materials	m00332	doi:10.17605/OSF.IO/AFZ2W	Open Science Framework	doi:10.17605/OSF.IO/AFZ2W	https://doi.org/10.17605/OSF.IO/AFZ2W	female	hanoi	job status; marital status
Participants	Data Collection	Data and Materials	m00333	doi:10.17605/OSF.IO/AFZ2W	Open Science Framework	doi:10.17605/OSF.IO/AFZ2W	https://doi.org/10.17605/OSF.IO/AFZ2W	female	hanoi	job status; marital status
Participants	Data Collection	Data and Materials	m00334	doi:10.17605/OSF.IO/AFZ2W	Open Science Framework	doi:10.17605/OSF.IO/AFZ2W	https://doi.org/10.17605/OSF.IO/AFZ2W	female	nghean	job status; marital status
Participants	Data Collection	Data and Materials	m00335	doi:10.17605/OSF.IO/AFZ2W	Open Science Framework	doi:10.17605/OSF.IO/AFZ2W	https://doi.org/10.17605/OSF.IO/AFZ2W	female	thanhhoa	job status; marital status
Participants	Data Collection	Data and Materials	m00336	doi:10.17605/OSF.IO/AFZ2W	Open Science Framework	doi:10.17605/OSF.IO/AFZ2W	https://doi.org/10.17605/OSF.IO/AFZ2W	female	hanoi	job status; marital status
Participants	Data Collection	Data and Materials	m00337	doi:10.17605/OSF.IO/AFZ2W	Open Science Framework	doi:10.17605/OSF.IO/AFZ2W	https://doi.org/10.17605/OSF.IO/AFZ2W	male	bacgiang	job status; marital status
Participants	Data Collection	Data and Materials	m00338	doi:10.17605/OSF.IO/AFZ2W	Open Science Framework	doi:10.17605/OSF.IO/AFZ2W	https://doi.org/10.17605/OSF.IO/AFZ2W	female	nghean	job status; marital status
Participants	Data Collection	Data and Materials	m00339	doi:10.17605/OSF.IO/AFZ2W	Open Science Framework	doi:10.17605/OSF.IO/AFZ2W	https://doi.org/10.17605/OSF.IO/AFZ2W	male	hanoi	job status; marital status
Participants	Data Collection	Data and Materials	m00340	doi:10.17605/OSF.IO/AFZ2W	Open Science Framework	doi:10.17605/OSF.IO/AFZ2W	https://doi.org/10.17605/OSF.IO/AFZ2W	female	hanoi	job status; marital status
Participants	Data Collection	Data and Materials	m00341	doi:10.17605/OSF.IO/AFZ2W	Open Science Framework	doi:10.17605/OSF.IO/AFZ2W	https://doi.org/10.17605/OSF.IO/AFZ2W	female	hanoi	job status; marital status
Participants	Data Collection	Data and Materials	m00342	doi:10.17605/OSF.IO/AFZ2W	Open Science Framework	doi:10.17605/OSF.IO/AFZ2W	https://doi.org/10.17605/OSF.IO/AFZ2W	female	hanoi	job status; marital status
Participants	Data Collection	Data and Materials	m00343	doi:10.17605/OSF.IO/AFZ2W	Open Science Framework	doi:10.17605/OSF.IO/AFZ2W	https://doi.org/10.17605/OSF.IO/AFZ2W	female	hanoi	job status; marital status
Participants	Data Collection	Data and Materials	m00344	doi:10.17605/OSF.IO/AFZ2W	Open Science Framework	doi:10.17605/OSF.IO/AFZ2W	https://doi.org/10.17605/OSF.IO/AFZ2W	female	hanoi	job status; marital status
Participants	Data Collection	Data and Materials	m00345	doi:10.17605/OSF.IO/AFZ2W	Open Science Framework	doi:10.17605/OSF.IO/AFZ2W	https://doi.org/10.17605/OSF.IO/AFZ2W	male	hanoi	job status; marital status
Participants	Data Collection	Data and Materials	m00346	doi:10.17605/OSF.IO/AFZ2W	Open Science Framework	doi:10.17605/OSF.IO/AFZ2W	https://doi.org/10.17605/OSF.IO/AFZ2W	female	hanoi	job status; marital status
Participants	Data Collection	Data and Materials	m00347	doi:10.17605/OSF.IO/AFZ2W	Open Science Framework	doi:10.17605/OSF.IO/AFZ2W	https://doi.org/10.17605/OSF.IO/AFZ2W	female	hanoi	job status; marital status
Participants	Data Collection	Data and Materials	m00348	doi:10.17605/OSF.IO/AFZ2W	Open Science Framework	doi:10.17605/OSF.IO/AFZ2W	https://doi.org/10.17605/OSF.IO/AFZ2W	female	hanoi	job status; marital status
Participants	Data Collection	Data and Materials	m00349	doi:10.17605/OSF.IO/AFZ2W	Open Science Framework	doi:10.17605/OSF.IO/AFZ2W	https://doi.org/10.17605/OSF.IO/AFZ2W	male	hanoi	job status; marital status
Participants	Data Collection	Data and Materials	m00350	doi:10.17605/OSF.IO/AFZ2W	Open Science Framework	doi:10.17605/OSF.IO/AFZ2W	https://doi.org/10.17605/OSF.IO/AFZ2W	female	hanoi	job status; marital status
Participants	Data Collection	Data and Materials	m00351	doi:10.17605/OSF.IO/AFZ2W	Open Science Framework	doi:10.17605/OSF.IO/AFZ2W	https://doi.org/10.17605/OSF.IO/AFZ2W	female	hanoi	job status; marital status
Participants	Data Collection	Data and Materials	m00352	doi:10.17605/OSF.IO/AFZ2W	Open Science Framework	doi:10.17605/OSF.IO/AFZ2W	https://doi.org/10.17605/OSF.IO/AFZ2W	male	hanoi	job status; marital status
Participants	Data Collection	Data and Materials	m00353	doi:10.17605/OSF.IO/AFZ2W	Open Science Framework	doi:10.17605/OSF.IO/AFZ2W	https://doi.org/10.17605/OSF.IO/AFZ2W	female	hanoi	job status; marital status
Participants	Data Collection	Data and Materials	m00354	doi:10.17605/OSF.IO/AFZ2W	Open Science Framework	doi:10.17605/OSF.IO/AFZ2W	https://doi.org/10.17605/OSF.IO/AFZ2W	female	hanoi	job status; marital status
Participants	Data Collection	Data and Materials	m00355	doi:10.17605/OSF.IO/AFZ2W	Open Science Framework	doi:10.17605/OSF.IO/AFZ2W	https://doi.org/10.17605/OSF.IO/AFZ2W	female	hanoi	job status; marital status
Participants	Data Collection	Data and Materials	m00356	doi:10.17605/OSF.IO/AFZ2W	Open Science Framework	doi:10.17605/OSF.IO/AFZ2W	https://doi.org/10.17605/OSF.IO/AFZ2W	female	hungyen	job status; marital status
Participants	Data Collection	Data and Materials	m00357	doi:10.17605/OSF.IO/AFZ2W	Open Science Framework	doi:10.17605/OSF.IO/AFZ2W	https://doi.org/10.17605/OSF.IO/AFZ2W	male	hanoi	job status; marital status
Participants	Data Collection	Data and Materials	m00358	doi:10.17605/OSF.IO/AFZ2W	Open Science Framework	doi:10.17605/OSF.IO/AFZ2W	https://doi.org/10.17605/OSF.IO/AFZ2W	male	hanoi	job status; marital status
Participants	Data Collection	Data and Materials	m00359	doi:10.17605/OSF.IO/AFZ2W	Open Science Framework	doi:10.17605/OSF.IO/AFZ2W	https://doi.org/10.17605/OSF.IO/AFZ2W	female	hanoi	job status; marital status
Participants	Data Collection	Data and Materials	m00360	doi:10.17605/OSF.IO/AFZ2W	Open Science Framework	doi:10.17605/OSF.IO/AFZ2W	https://doi.org/10.17605/OSF.IO/AFZ2W	male	hanoi	job status; marital status
Participants	Data Collection	Data and Materials	m00361	doi:10.17605/OSF.IO/AFZ2W	Open Science Framework	doi:10.17605/OSF.IO/AFZ2W	https://doi.org/10.17605/OSF.IO/AFZ2W	female	hanoi	job status; marital status
Participants	Data Collection	Data and Materials	m00362	doi:10.17605/OSF.IO/AFZ2W	Open Science Framework	doi:10.17605/OSF.IO/AFZ2W	https://doi.org/10.17605/OSF.IO/AFZ2W	female	hanoi	job status; marital status
Participants	Data Collection	Data and Materials	m00363	doi:10.17605/OSF.IO/AFZ2W	Open Science Framework	doi:10.17605/OSF.IO/AFZ2W	https://doi.org/10.17605/OSF.IO/AFZ2W	female	hanoi	job status; marital status
Participants	Data Collection	Data and Materials	m00364	doi:10.17605/OSF.IO/AFZ2W	Open Science Framework	doi:10.17605/OSF.IO/AFZ2W	https://doi.org/10.17605/OSF.IO/AFZ2W	female		job status; marital status
Participants	Data Collection	Data and Materials	m00365	doi:10.17605/OSF.IO/AFZ2W	Open Science Framework	doi:10.17605/OSF.IO/AFZ2W	https://doi.org/10.17605/OSF.IO/AFZ2W	female	hanoi	job status; marital status
Participants	Data Collection	Data and Materials	m00366	doi:10.17605/OSF.IO/AFZ2W	Open Science Framework	doi:10.17605/OSF.IO/AFZ2W	https://doi.org/10.17605/OSF.IO/AFZ2W	male	hanoi	job status; marital status
Participants	Data Collection	Data and Materials	m00367	doi:10.17605/OSF.IO/AFZ2W	Open Science Framework	doi:10.17605/OSF.IO/AFZ2W	https://doi.org/10.17605/OSF.IO/AFZ2W	female	bacninh	job status; marital status
Participants	Data Collection	Data and Materials	m00368	doi:10.17605/OSF.IO/AFZ2W	Open Science Framework	doi:10.17605/OSF.IO/AFZ2W	https://doi.org/10.17605/OSF.IO/AFZ2W	male	hanoi	job status; marital status
Participants	Data Collection	Data and Materials	m00369	doi:10.17605/OSF.IO/AFZ2W	Open Science Framework	doi:10.17605/OSF.IO/AFZ2W	https://doi.org/10.17605/OSF.IO/AFZ2W	female	hanoi	job status; marital status
Participants	Data Collection	Data and Materials	m00370	doi:10.17605/OSF.IO/AFZ2W	Open Science Framework	doi:10.17605/OSF.IO/AFZ2W	https://doi.org/10.17605/OSF.IO/AFZ2W	female	hanoi	job status; marital status
Participants	Data Collection	Data and Materials	m00371	doi:10.17605/OSF.IO/AFZ2W	Open Science Framework	doi:10.17605/OSF.IO/AFZ2W	https://doi.org/10.17605/OSF.IO/AFZ2W	female	hanoi	job status; marital status
Participants	Data Collection	Data and Materials	m00372	doi:10.17605/OSF.IO/AFZ2W	Open Science Framework	doi:10.17605/OSF.IO/AFZ2W	https://doi.org/10.17605/OSF.IO/AFZ2W	male	hanoi	job status; marital status
Participants	Data Collection	Data and Materials	m00373	doi:10.17605/OSF.IO/AFZ2W	Open Science Framework	doi:10.17605/OSF.IO/AFZ2W	https://doi.org/10.17605/OSF.IO/AFZ2W	female	hanoi	job status; marital status
Participants	Data Collection	Data and Materials	m00374	doi:10.17605/OSF.IO/AFZ2W	Open Science Framework	doi:10.17605/OSF.IO/AFZ2W	https://doi.org/10.17605/OSF.IO/AFZ2W	female	hanoi	job status; marital status
Participants	Data Collection	Data and Materials	m00375	doi:10.17605/OSF.IO/AFZ2W	Open Science Framework	doi:10.17605/OSF.IO/AFZ2W	https://doi.org/10.17605/OSF.IO/AFZ2W	female	hanoi	job status; marital status
Participants	Data Collection	Data and Materials	m00376	doi:10.17605/OSF.IO/AFZ2W	Open Science Framework	doi:10.17605/OSF.IO/AFZ2W	https://doi.org/10.17605/OSF.IO/AFZ2W	male	hanoi	job status; marital status
Participants	Data Collection	Data and Materials	m00377	doi:10.17605/OSF.IO/AFZ2W	Open Science Framework	doi:10.17605/OSF.IO/AFZ2W	https://doi.org/10.17605/OSF.IO/AFZ2W	female	hanoi	job status; marital status
Participants	Data Collection	Data and Materials	m00378	doi:10.17605/OSF.IO/AFZ2W	Open Science Framework	doi:10.17605/OSF.IO/AFZ2W	https://doi.org/10.17605/OSF.IO/AFZ2W	male	hanoi	job status; marital status
Participants	Data Collection	Data and Materials	m00379	doi:10.17605/OSF.IO/AFZ2W	Open Science Framework	doi:10.17605/OSF.IO/AFZ2W	https://doi.org/10.17605/OSF.IO/AFZ2W	female	hanoi	job status; marital status
Participants	Data Collection	Data and Materials	m00380	doi:10.17605/OSF.IO/AFZ2W	Open Science Framework	doi:10.17605/OSF.IO/AFZ2W	https://doi.org/10.17605/OSF.IO/AFZ2W	female	hanoi	job status; marital status
Participants	Data Collection	Data and Materials	m00381	doi:10.17605/OSF.IO/AFZ2W	Open Science Framework	doi:10.17605/OSF.IO/AFZ2W	https://doi.org/10.17605/OSF.IO/AFZ2W	female	hanoi	job status; marital status
Participants	Data Collection	Data and Materials	m00382	doi:10.17605/OSF.IO/AFZ2W	Open Science Framework	doi:10.17605/OSF.IO/AFZ2W	https://doi.org/10.17605/OSF.IO/AFZ2W	female	hanoi	job status; marital status
Participants	Data Collection	Data and Materials	m00383	doi:10.17605/OSF.IO/AFZ2W	Open Science Framework	doi:10.17605/OSF.IO/AFZ2W	https://doi.org/10.17605/OSF.IO/AFZ2W	female	hanoi	job status; marital status
Participants	Data Collection	Data and Materials	m00384	doi:10.17605/OSF.IO/AFZ2W	Open Science Framework	doi:10.17605/OSF.IO/AFZ2W	https://doi.org/10.17605/OSF.IO/AFZ2W	female	thainguyen	job status; marital status
Participants	Data Collection	Data and Materials	m00385	doi:10.17605/OSF.IO/AFZ2W	Open Science Framework	doi:10.17605/OSF.IO/AFZ2W	https://doi.org/10.17605/OSF.IO/AFZ2W	male	hanoi	job status; marital status
Participants	Data Collection	Data and Materials	m00386	doi:10.17605/OSF.IO/AFZ2W	Open Science Framework	doi:10.17605/OSF.IO/AFZ2W	https://doi.org/10.17605/OSF.IO/AFZ2W	female	hanoi	job status; marital status
Participants	Data Collection	Data and Materials	m00387	doi:10.17605/OSF.IO/AFZ2W	Open Science Framework	doi:10.17605/OSF.IO/AFZ2W	https://doi.org/10.17605/OSF.IO/AFZ2W	female	hanoi	job status; marital status
Participants	Data Collection	Data and Materials	m00388	doi:10.17605/OSF.IO/AFZ2W	Open Science Framework	doi:10.17605/OSF.IO/AFZ2W	https://doi.org/10.17605/OSF.IO/AFZ2W	female	hanoi	job status; marital status
Participants	Data Collection	Data and Materials	m00389	doi:10.17605/OSF.IO/AFZ2W	Open Science Framework	doi:10.17605/OSF.IO/AFZ2W	https://doi.org/10.17605/OSF.IO/AFZ2W	female	hanoi	job status; marital status
Participants	Data Collection	Data and Materials	m00390	doi:10.17605/OSF.IO/AFZ2W	Open Science Framework	doi:10.17605/OSF.IO/AFZ2W	https://doi.org/10.17605/OSF.IO/AFZ2W	female	hanoi	job status; marital status
Participants	Data Collection	Data and Materials	m00391	doi:10.17605/OSF.IO/AFZ2W	Open Science Framework	doi:10.17605/OSF.IO/AFZ2W	https://doi.org/10.17605/OSF.IO/AFZ2W	male	hanoi	job status; marital status
Participants	Data Collection	Data and Materials	m00392	doi:10.17605/OSF.IO/AFZ2W	Open Science Framework	doi:10.17605/OSF.IO/AFZ2W	https://doi.org/10.17605/OSF.IO/AFZ2W	male	hanoi	job status; marital status
Participants	Data Collection	Data and Materials	m00393	doi:10.17605/OSF.IO/AFZ2W	Open Science Framework	doi:10.17605/OSF.IO/AFZ2W	https://doi.org/10.17605/OSF.IO/AFZ2W	male	hanoi	job status; marital status
Participants	Data Collection	Data and Materials	m00394	doi:10.17605/OSF.IO/AFZ2W	Open Science Framework	doi:10.17605/OSF.IO/AFZ2W	https://doi.org/10.17605/OSF.IO/AFZ2W	female	hanoi	job status; marital status
Participants	Data Collection	Data and Materials	m00395	doi:10.17605/OSF.IO/AFZ2W	Open Science Framework	doi:10.17605/OSF.IO/AFZ2W	https://doi.org/10.17605/OSF.IO/AFZ2W	female	hanoi	job status; marital status
Participants	Data Collection	Data and Materials	m00396	doi:10.17605/OSF.IO/AFZ2W	Open Science Framework	doi:10.17605/OSF.IO/AFZ2W	https://doi.org/10.17605/OSF.IO/AFZ2W	male	hanoi	job status; marital status
Participants	Data Collection	Data and Materials	m00397	doi:10.17605/OSF.IO/AFZ2W	Open Science Framework	doi:10.17605/OSF.IO/AFZ2W	https://doi.org/10.17605/OSF.IO/AFZ2W	female	hanoi	job status; marital status
Participants	Data Collection	Data and Materials	m00398	doi:10.17605/OSF.IO/AFZ2W	Open Science Framework	doi:10.17605/OSF.IO/AFZ2W	https://doi.org/10.17605/OSF.IO/AFZ2W	male	hanoi	job status; marital status
Participants	Data Collection	Data and Materials	m00399	doi:10.17605/OSF.IO/AFZ2W	Open Science Framework	doi:10.17605/OSF.IO/AFZ2W	https://doi.org/10.17605/OSF.IO/AFZ2W	male	hanoi	job status; marital status
Participants	Data Collection	Data and Materials	m00400	doi:10.17605/OSF.IO/AFZ2W	Open Science Framework	doi:10.17605/OSF.IO/AFZ2W	https://doi.org/10.17605/OSF.IO/AFZ2W	male	nghean	job status; marital status
Participants	Data Collection	Data and Materials	m00401	doi:10.17605/OSF.IO/AFZ2W	Open Science Framework	doi:10.17605/OSF.IO/AFZ2W	https://doi.org/10.17605/OSF.IO/AFZ2W	female	hanoi	job status; marital status
Participants	Data Collection	Data and Materials	m00402	doi:10.17605/OSF.IO/AFZ2W	Open Science Framework	doi:10.17605/OSF.IO/AFZ2W	https://doi.org/10.17605/OSF.IO/AFZ2W	male	hanoi	job status; marital status
Participants	Data Collection	Data and Materials	m00403	doi:10.17605/OSF.IO/AFZ2W	Open Science Framework	doi:10.17605/OSF.IO/AFZ2W	https://doi.org/10.17605/OSF.IO/AFZ2W	female	thainguyen	job status; marital status
Participants	Data Collection	Data and Materials	m00404	doi:10.17605/OSF.IO/AFZ2W	Open Science Framework	doi:10.17605/OSF.IO/AFZ2W	https://doi.org/10.17605/OSF.IO/AFZ2W	male	hanoi	job status; marital status
Participants	Data Collection	Data and Materials	m00405	doi:10.17605/OSF.IO/AFZ2W	Open Science Framework	doi:10.17605/OSF.IO/AFZ2W	https://doi.org/10.17605/OSF.IO/AFZ2W	female	hanoi	job status; marital status
Participants	Data Collection	Data and Materials	m00406	doi:10.17605/OSF.IO/AFZ2W	Open Science Framework	doi:10.17605/OSF.IO/AFZ2W	https://doi.org/10.17605/OSF.IO/AFZ2W	female	hanoi	job status; marital status
Participants	Data Collection	Data and Materials	m00407	doi:10.17605/OSF.IO/AFZ2W	Open Science Framework	doi:10.17605/OSF.IO/AFZ2W	https://doi.org/10.17605/OSF.IO/AFZ2W	female	hanoi	job status; marital status
Participants	Data Collection	Data and Materials	m00408	doi:10.17605/OSF.IO/AFZ2W	Open Science Framework	doi:10.17605/OSF.IO/AFZ2W	https://doi.org/10.17605/OSF.IO/AFZ2W	female	hanoi	job status; marital status
Participants	Data Collection	Data and Materials	m00409	doi:10.17605/OSF.IO/AFZ2W	Open Science Framework	doi:10.17605/OSF.IO/AFZ2W	https://doi.org/10.17605/OSF.IO/AFZ2W	female	hanoi	job status; marital status
Participants	Data Collection	Data and Materials	m00410	doi:10.17605/OSF.IO/AFZ2W	Open Science Framework	doi:10.17605/OSF.IO/AFZ2W	https://doi.org/10.17605/OSF.IO/AFZ2W	female	hanoi	job status; marital status
Participants	Data Collection	Data and Materials	m00411	doi:10.17605/OSF.IO/AFZ2W	Open Science Framework	doi:10.17605/OSF.IO/AFZ2W	https://doi.org/10.17605/OSF.IO/AFZ2W	female	hanoi	job status; marital status
Participants	Data Collection	Data and Materials	m00412	doi:10.17605/OSF.IO/AFZ2W	Open Science Framework	doi:10.17605/OSF.IO/AFZ2W	https://doi.org/10.17605/OSF.IO/AFZ2W	male	hanoi	job status; marital status
Participants	Data Collection	Data and Materials	m00413	doi:10.17605/OSF.IO/AFZ2W	Open Science Framework	doi:10.17605/OSF.IO/AFZ2W	https://doi.org/10.17605/OSF.IO/AFZ2W	male	hanoi	job status; marital status
Participants	Data Collection	Data and Materials	m00414	doi:10.17605/OSF.IO/AFZ2W	Open Science Framework	doi:10.17605/OSF.IO/AFZ2W	https://doi.org/10.17605/OSF.IO/AFZ2W	male	hanoi	job status; marital status
Participants	Data Collection	Data and Materials	m00415	doi:10.17605/OSF.IO/AFZ2W	Open Science Framework	doi:10.17605/OSF.IO/AFZ2W	https://doi.org/10.17605/OSF.IO/AFZ2W	female	hungyen	job status; marital status
Participants	Data Collection	Data and Materials	m00416	doi:10.17605/OSF.IO/AFZ2W	Open Science Framework	doi:10.17605/OSF.IO/AFZ2W	https://doi.org/10.17605/OSF.IO/AFZ2W	female	thaibinh	job status; marital status
Participants	Data Collection	Data and Materials	m00417	doi:10.17605/OSF.IO/AFZ2W	Open Science Framework	doi:10.17605/OSF.IO/AFZ2W	https://doi.org/10.17605/OSF.IO/AFZ2W	female	hanoi	job status; marital status
Participants	Data Collection	Data and Materials	m00418	doi:10.17605/OSF.IO/AFZ2W	Open Science Framework	doi:10.17605/OSF.IO/AFZ2W	https://doi.org/10.17605/OSF.IO/AFZ2W	female	thaibinh	job status; marital status
Participants	Data Collection	Data and Materials	m00419	doi:10.17605/OSF.IO/AFZ2W	Open Science Framework	doi:10.17605/OSF.IO/AFZ2W	https://doi.org/10.17605/OSF.IO/AFZ2W	male	hanoi	job status; marital status
Participants	Data Collection	Data and Materials	m00420	doi:10.17605/OSF.IO/AFZ2W	Open Science Framework	doi:10.17605/OSF.IO/AFZ2W	https://doi.org/10.17605/OSF.IO/AFZ2W	male	hanoi	job status; marital status
Participants	Data Collection	Data and Materials	m00421	doi:10.17605/OSF.IO/AFZ2W	Open Science Framework	doi:10.17605/OSF.IO/AFZ2W	https://doi.org/10.17605/OSF.IO/AFZ2W	male	hanoi	job status; marital status
Participants	Data Collection	Data and Materials	m00422	doi:10.17605/OSF.IO/AFZ2W	Open Science Framework	doi:10.17605/OSF.IO/AFZ2W	https://doi.org/10.17605/OSF.IO/AFZ2W	male	hanoi	job status; marital status
Participants	Data Collection	Data and Materials	m00423	doi:10.17605/OSF.IO/AFZ2W	Open Science Framework	doi:10.17605/OSF.IO/AFZ2W	https://doi.org/10.17605/OSF.IO/AFZ2W	male	hanoi	job status; marital status
Participants	Data Collection	Data and Materials	m00424	doi:10.17605/OSF.IO/AFZ2W	Open Science Framework	doi:10.17605/OSF.IO/AFZ2W	https://doi.org/10.17605/OSF.IO/AFZ2W	female	hanoi	job status; marital status
Participants	Data Collection	Data and Materials	m00425	doi:10.17605/OSF.IO/AFZ2W	Open Science Framework	doi:10.17605/OSF.IO/AFZ2W	https://doi.org/10.17605/OSF.IO/AFZ2W	female	hanoi	job status; marital status
Participants	Data Collection	Data and Materials	m00426	doi:10.17605/OSF.IO/AFZ2W	Open Science Framework	doi:10.17605/OSF.IO/AFZ2W	https://doi.org/10.17605/OSF.IO/AFZ2W	male	nghean	job status; marital status
Participants	Data Collection	Data and Materials	m00427	doi:10.17605/OSF.IO/AFZ2W	Open Science Framework	doi:10.17605/OSF.IO/AFZ2W	https://doi.org/10.17605/OSF.IO/AFZ2W	male	thanhhoa	job status; marital status
Participants	Data Collection	Data and Materials	m00428	doi:10.17605/OSF.IO/AFZ2W	Open Science Framework	doi:10.17605/OSF.IO/AFZ2W	https://doi.org/10.17605/OSF.IO/AFZ2W	male	hanoi	job status; marital status
Participants	Data Collection	Data and Materials	m00429	doi:10.17605/OSF.IO/AFZ2W	Open Science Framework	doi:10.17605/OSF.IO/AFZ2W	https://doi.org/10.17605/OSF.IO/AFZ2W	male	hanoi	job status; marital status
Participants	Data Collection	Data and Materials	m00430	doi:10.17605/OSF.IO/AFZ2W	Open Science Framework	doi:10.17605/OSF.IO/AFZ2W	https://doi.org/10.17605/OSF.IO/AFZ2W	male	hanoi	job status; marital status
Participants	Data Collection	Data and Materials	m00431	doi:10.17605/OSF.IO/AFZ2W	Open Science Framework	doi:10.17605/OSF.IO/AFZ2W	https://doi.org/10.17605/OSF.IO/AFZ2W	male	hanoi	job status; marital status
Participants	Data Collection	Data and Materials	m00432	doi:10.17605/OSF.IO/AFZ2W	Open Science Framework	doi:10.17605/OSF.IO/AFZ2W	https://doi.org/10.17605/OSF.IO/AFZ2W	female	hanoi	job status; marital status
Participants	Data Collection	Data and Materials	m00433	doi:10.17605/OSF.IO/AFZ2W	Open Science Framework	doi:10.17605/OSF.IO/AFZ2W	https://doi.org/10.17605/OSF.IO/AFZ2W	female	hanoi	job status; marital status
Participants	Data Collection	Data and Materials	m00434	doi:10.17605/OSF.IO/AFZ2W	Open Science Framework	doi:10.17605/OSF.IO/AFZ2W	https://doi.org/10.17605/OSF.IO/AFZ2W	female		job status; marital status
Participants	Data Collection	Data and Materials	m00435	doi:10.17605/OSF.IO/AFZ2W	Open Science Framework	doi:10.17605/OSF.IO/AFZ2W	https://doi.org/10.17605/OSF.IO/AFZ2W	male	hanoi	job status; marital status
Participants	Data Collection	Data and Materials	m00436	doi:10.17605/OSF.IO/AFZ2W	Open Science Framework	doi:10.17605/OSF.IO/AFZ2W	https://doi.org/10.17605/OSF.IO/AFZ2W	male	haiduong	job status; marital status
Participants	Data Collection	Data and Materials	m00437	doi:10.17605/OSF.IO/AFZ2W	Open Science Framework	doi:10.17605/OSF.IO/AFZ2W	https://doi.org/10.17605/OSF.IO/AFZ2W	male		job status; marital status
Participants	Data Collection	Data and Materials	m00438	doi:10.17605/OSF.IO/AFZ2W	Open Science Framework	doi:10.17605/OSF.IO/AFZ2W	https://doi.org/10.17605/OSF.IO/AFZ2W	female	hanoi	job status; marital status
Participants	Data Collection	Data and Materials	m00439	doi:10.17605/OSF.IO/AFZ2W	Open Science Framework	doi:10.17605/OSF.IO/AFZ2W	https://doi.org/10.17605/OSF.IO/AFZ2W	female	hanoi	job status; marital status
Participants	Data Collection	Data and Materials	m00440	doi:10.17605/OSF.IO/AFZ2W	Open Science Framework	doi:10.17605/OSF.IO/AFZ2W	https://doi.org/10.17605/OSF.IO/AFZ2W	female	hanoi	job status; marital status
Participants	Data Collection	Data and Materials	m00441	doi:10.17605/OSF.IO/AFZ2W	Open Science Framework	doi:10.17605/OSF.IO/AFZ2W	https://doi.org/10.17605/OSF.IO/AFZ2W	female	hanoi	job status; marital status
Participants	Data Collection	Data and Materials	m00442	doi:10.17605/OSF.IO/AFZ2W	Open Science Framework	doi:10.17605/OSF.IO/AFZ2W	https://doi.org/10.17605/OSF.IO/AFZ2W	female	hanoi	job status; marital status
Participants	Data Collection	Data and Materials	m00443	doi:10.17605/OSF.IO/AFZ2W	Open Science Framework	doi:10.17605/OSF.IO/AFZ2W	https://doi.org/10.17605/OSF.IO/AFZ2W	female	namdinh	job status; marital status
Participants	Data Collection	Data and Materials	m00444	doi:10.17605/OSF.IO/AFZ2W	Open Science Framework	doi:10.17605/OSF.IO/AFZ2W	https://doi.org/10.17605/OSF.IO/AFZ2W	female	hanoi	job status; marital status
Participants	Data Collection	Data and Materials	m00445	doi:10.17605/OSF.IO/AFZ2W	Open Science Framework	doi:10.17605/OSF.IO/AFZ2W	https://doi.org/10.17605/OSF.IO/AFZ2W	male	hanoi	job status; marital status
Participants	Data Collection	Data and Materials	m00446	doi:10.17605/OSF.IO/AFZ2W	Open Science Framework	doi:10.17605/OSF.IO/AFZ2W	https://doi.org/10.17605/OSF.IO/AFZ2W	male	hanoi	job status; marital status
Participants	Data Collection	Data and Materials	m00447	doi:10.17605/OSF.IO/AFZ2W	Open Science Framework	doi:10.17605/OSF.IO/AFZ2W	https://doi.org/10.17605/OSF.IO/AFZ2W	female	hanoi	job status; marital status
Participants	Data Collection	Data and Materials	m00448	doi:10.17605/OSF.IO/AFZ2W	Open Science Framework	doi:10.17605/OSF.IO/AFZ2W	https://doi.org/10.17605/OSF.IO/AFZ2W	male	hanoi	job status; marital status
Participants	Data Collection	Data and Materials	m00449	doi:10.17605/OSF.IO/AFZ2W	Open Science Framework	doi:10.17605/OSF.IO/AFZ2W	https://doi.org/10.17605/OSF.IO/AFZ2W	female	hanoi	job status; marital status
Participants	Data Collection	Data and Materials	m00450	doi:10.17605/OSF.IO/AFZ2W	Open Science Framework	doi:10.17605/OSF.IO/AFZ2W	https://doi.org/10.17605/OSF.IO/AFZ2W	female	hanoi	job status; marital status
Participants	Data Collection	Data and Materials	m00451	doi:10.17605/OSF.IO/AFZ2W	Open Science Framework	doi:10.17605/OSF.IO/AFZ2W	https://doi.org/10.17605/OSF.IO/AFZ2W	male	hanoi	job status; marital status
Participants	Data Collection	Data and Materials	m00452	doi:10.17605/OSF.IO/AFZ2W	Open Science Framework	doi:10.17605/OSF.IO/AFZ2W	https://doi.org/10.17605/OSF.IO/AFZ2W	male	hanoi	job status; marital status
Participants	Data Collection	Data and Materials	m00453	doi:10.17605/OSF.IO/AFZ2W	Open Science Framework	doi:10.17605/OSF.IO/AFZ2W	https://doi.org/10.17605/OSF.IO/AFZ2W	female	thanhhoa	job status; marital status
Participants	Data Collection	Data and Materials	m00454	doi:10.17605/OSF.IO/AFZ2W	Open Science Framework	doi:10.17605/OSF.IO/AFZ2W	https://doi.org/10.17605/OSF.IO/AFZ2W	female	hanoi	job status; marital status
Participants	Data Collection	Data and Materials	m00455	doi:10.17605/OSF.IO/AFZ2W	Open Science Framework	doi:10.17605/OSF.IO/AFZ2W	https://doi.org/10.17605/OSF.IO/AFZ2W	female	hanoi	job status; marital status
Participants	Data Collection	Data and Materials	m00456	doi:10.17605/OSF.IO/AFZ2W	Open Science Framework	doi:10.17605/OSF.IO/AFZ2W	https://doi.org/10.17605/OSF.IO/AFZ2W	female	hanoi	job status; marital status
Participants	Data Collection	Data and Materials	m00457	doi:10.17605/OSF.IO/AFZ2W	Open Science Framework	doi:10.17605/OSF.IO/AFZ2W	https://doi.org/10.17605/OSF.IO/AFZ2W	female	hanoi	job status; marital status
Participants	Data Collection	Data and Materials	m00458	doi:10.17605/OSF.IO/AFZ2W	Open Science Framework	doi:10.17605/OSF.IO/AFZ2W	https://doi.org/10.17605/OSF.IO/AFZ2W	female	hanoi	job status; marital status
Participants	Data Collection	Data and Materials	m00459	doi:10.17605/OSF.IO/AFZ2W	Open Science Framework	doi:10.17605/OSF.IO/AFZ2W	https://doi.org/10.17605/OSF.IO/AFZ2W	female	hanoi	job status; marital status
Participants	Data Collection	Data and Materials	m00460	doi:10.17605/OSF.IO/AFZ2W	Open Science Framework	doi:10.17605/OSF.IO/AFZ2W	https://doi.org/10.17605/OSF.IO/AFZ2W	female	hanoi	job status; marital status
Participants	Data Collection	Data and Materials	m00461	doi:10.17605/OSF.IO/AFZ2W	Open Science Framework	doi:10.17605/OSF.IO/AFZ2W	https://doi.org/10.17605/OSF.IO/AFZ2W	female	hanoi	job status; marital status
Participants	Data Collection	Data and Materials	m00462	doi:10.17605/OSF.IO/AFZ2W	Open Science Framework	doi:10.17605/OSF.IO/AFZ2W	https://doi.org/10.17605/OSF.IO/AFZ2W	male	hanoi	job status; marital status
Participants	Data Collection	Data and Materials	m00463	doi:10.17605/OSF.IO/AFZ2W	Open Science Framework	doi:10.17605/OSF.IO/AFZ2W	https://doi.org/10.17605/OSF.IO/AFZ2W	male	hanoi	job status; marital status
Participants	Data Collection	Data and Materials	m00464	doi:10.17605/OSF.IO/AFZ2W	Open Science Framework	doi:10.17605/OSF.IO/AFZ2W	https://doi.org/10.17605/OSF.IO/AFZ2W	female	hanoi	job status; marital status
Participants	Data Collection	Data and Materials	m00465	doi:10.17605/OSF.IO/AFZ2W	Open Science Framework	doi:10.17605/OSF.IO/AFZ2W	https://doi.org/10.17605/OSF.IO/AFZ2W	female	hanoi	job status; marital status
Participants	Data Collection	Data and Materials	m00466	doi:10.17605/OSF.IO/AFZ2W	Open Science Framework	doi:10.17605/OSF.IO/AFZ2W	https://doi.org/10.17605/OSF.IO/AFZ2W	female	hatinh	job status; marital status
Participants	Data Collection	Data and Materials	m00467	doi:10.17605/OSF.IO/AFZ2W	Open Science Framework	doi:10.17605/OSF.IO/AFZ2W	https://doi.org/10.17605/OSF.IO/AFZ2W	male	anhquoc	job status; marital status
Participants	Data Collection	Data and Materials	m00468	doi:10.17605/OSF.IO/AFZ2W	Open Science Framework	doi:10.17605/OSF.IO/AFZ2W	https://doi.org/10.17605/OSF.IO/AFZ2W	male	hanoi	job status; marital status
Participants	Data Collection	Data and Materials	m00469	doi:10.17605/OSF.IO/AFZ2W	Open Science Framework	doi:10.17605/OSF.IO/AFZ2W	https://doi.org/10.17605/OSF.IO/AFZ2W	female	hanoi	job status; marital status
Participants	Data Collection	Data and Materials	m00470	doi:10.17605/OSF.IO/AFZ2W	Open Science Framework	doi:10.17605/OSF.IO/AFZ2W	https://doi.org/10.17605/OSF.IO/AFZ2W	female	hanoi	job status; marital status
Participants	Data Collection	Data and Materials	m00471	doi:10.17605/OSF.IO/AFZ2W	Open Science Framework	doi:10.17605/OSF.IO/AFZ2W	https://doi.org/10.17605/OSF.IO/AFZ2W	female	hanoi	job status; marital status
Participants	Data Collection	Data and Materials	m00472	doi:10.17605/OSF.IO/AFZ2W	Open Science Framework	doi:10.17605/OSF.IO/AFZ2W	https://doi.org/10.17605/OSF.IO/AFZ2W	male	hanoi	job status; marital status
Participants	Data Collection	Data and Materials	m00473	doi:10.17605/OSF.IO/AFZ2W	Open Science Framework	doi:10.17605/OSF.IO/AFZ2W	https://doi.org/10.17605/OSF.IO/AFZ2W	female	hanoi	job status; marital status
Participants	Data Collection	Data and Materials	m00474	doi:10.17605/OSF.IO/AFZ2W	Open Science Framework	doi:10.17605/OSF.IO/AFZ2W	https://doi.org/10.17605/OSF.IO/AFZ2W	female	hanoi	job status; marital status
Participants	Data Collection	Data and Materials	m00475	doi:10.17605/OSF.IO/AFZ2W	Open Science Framework	doi:10.17605/OSF.IO/AFZ2W	https://doi.org/10.17605/OSF.IO/AFZ2W	female	hanoi	job status; marital status
Participants	Data Collection	Data and Materials	m00476	doi:10.17605/OSF.IO/AFZ2W	Open Science Framework	doi:10.17605/OSF.IO/AFZ2W	https://doi.org/10.17605/OSF.IO/AFZ2W	male	hanoi	job status; marital status
Participants	Data Collection	Data and Materials	m00477	doi:10.17605/OSF.IO/AFZ2W	Open Science Framework	doi:10.17605/OSF.IO/AFZ2W	https://doi.org/10.17605/OSF.IO/AFZ2W	female	hanoi	job status; marital status
Participants	Data Collection	Data and Materials	m00478	doi:10.17605/OSF.IO/AFZ2W	Open Science Framework	doi:10.17605/OSF.IO/AFZ2W	https://doi.org/10.17605/OSF.IO/AFZ2W	female	hanoi	job status; marital status
Participants	Data Collection	Data and Materials	m00479	doi:10.17605/OSF.IO/AFZ2W	Open Science Framework	doi:10.17605/OSF.IO/AFZ2W	https://doi.org/10.17605/OSF.IO/AFZ2W	female	hanoi	job status; marital status
Participants	Data Collection	Data and Materials	m00480	doi:10.17605/OSF.IO/AFZ2W	Open Science Framework	doi:10.17605/OSF.IO/AFZ2W	https://doi.org/10.17605/OSF.IO/AFZ2W	female	hanoi	job status; marital status
Participants	Data Collection	Data and Materials	m00481	doi:10.17605/OSF.IO/AFZ2W	Open Science Framework	doi:10.17605/OSF.IO/AFZ2W	https://doi.org/10.17605/OSF.IO/AFZ2W	female	hanoi	job status; marital status
Participants	Data Collection	Data and Materials	m00482	doi:10.17605/OSF.IO/AFZ2W	Open Science Framework	doi:10.17605/OSF.IO/AFZ2W	https://doi.org/10.17605/OSF.IO/AFZ2W	female	hanoi	job status; marital status
Participants	Data Collection	Data and Materials	m00483	doi:10.17605/OSF.IO/AFZ2W	Open Science Framework	doi:10.17605/OSF.IO/AFZ2W	https://doi.org/10.17605/OSF.IO/AFZ2W	female	hanoi	job status; marital status
Participants	Data Collection	Data and Materials	m00484	doi:10.17605/OSF.IO/AFZ2W	Open Science Framework	doi:10.17605/OSF.IO/AFZ2W	https://doi.org/10.17605/OSF.IO/AFZ2W	male	hanoi	job status; marital status
Participants	Data Collection	Data and Materials	m00485	doi:10.17605/OSF.IO/AFZ2W	Open Science Framework	doi:10.17605/OSF.IO/AFZ2W	https://doi.org/10.17605/OSF.IO/AFZ2W	female	hanoi	job status; marital status
Participants	Data Collection	Data and Materials	m00486	doi:10.17605/OSF.IO/AFZ2W	Open Science Framework	doi:10.17605/OSF.IO/AFZ2W	https://doi.org/10.17605/OSF.IO/AFZ2W	female	hanoi	job status; marital status
Participants	Data Collection	Data and Materials	m00487	doi:10.17605/OSF.IO/AFZ2W	Open Science Framework	doi:10.17605/OSF.IO/AFZ2W	https://doi.org/10.17605/OSF.IO/AFZ2W	female	hanoi	job status; marital status
Participants	Data Collection	Data and Materials	m00488	doi:10.17605/OSF.IO/AFZ2W	Open Science Framework	doi:10.17605/OSF.IO/AFZ2W	https://doi.org/10.17605/OSF.IO/AFZ2W	female	hanoi	job status; marital status
Participants	Data Collection	Data and Materials	m00489	doi:10.17605/OSF.IO/AFZ2W	Open Science Framework	doi:10.17605/OSF.IO/AFZ2W	https://doi.org/10.17605/OSF.IO/AFZ2W	female	hanoi	job status; marital status
Participants	Data Collection	Data and Materials	m00490	doi:10.17605/OSF.IO/AFZ2W	Open Science Framework	doi:10.17605/OSF.IO/AFZ2W	https://doi.org/10.17605/OSF.IO/AFZ2W	female	hanoi	job status; marital status
Participants	Data Collection	Data and Materials	m00491	doi:10.17605/OSF.IO/AFZ2W	Open Science Framework	doi:10.17605/OSF.IO/AFZ2W	https://doi.org/10.17605/OSF.IO/AFZ2W	female	hanoi	job status; marital status
Participants	Data Collection	Data and Materials	m00492	doi:10.17605/OSF.IO/AFZ2W	Open Science Framework	doi:10.17605/OSF.IO/AFZ2W	https://doi.org/10.17605/OSF.IO/AFZ2W	female	hanoi	job status; marital status
Participants	Data Collection	Data and Materials	m00493	doi:10.17605/OSF.IO/AFZ2W	Open Science Framework	doi:10.17605/OSF.IO/AFZ2W	https://doi.org/10.17605/OSF.IO/AFZ2W	female	hanoi	job status; marital status
Participants	Data Collection	Data and Materials	m00494	doi:10.17605/OSF.IO/AFZ2W	Open Science Framework	doi:10.17605/OSF.IO/AFZ2W	https://doi.org/10.17605/OSF.IO/AFZ2W	female	hanoi	job status; marital status
Participants	Data Collection	Data and Materials	m00495	doi:10.17605/OSF.IO/AFZ2W	Open Science Framework	doi:10.17605/OSF.IO/AFZ2W	https://doi.org/10.17605/OSF.IO/AFZ2W	female	hanoi	job status; marital status
Participants	Data Collection	Data and Materials	m00496	doi:10.17605/OSF.IO/AFZ2W	Open Science Framework	doi:10.17605/OSF.IO/AFZ2W	https://doi.org/10.17605/OSF.IO/AFZ2W	female	hanoi	job status; marital status
Participants	Data Collection	Data and Materials	m00497	doi:10.17605/OSF.IO/AFZ2W	Open Science Framework	doi:10.17605/OSF.IO/AFZ2W	https://doi.org/10.17605/OSF.IO/AFZ2W	female	hanoi	job status; marital status
Participants	Data Collection	Data and Materials	m00498	doi:10.17605/OSF.IO/AFZ2W	Open Science Framework	doi:10.17605/OSF.IO/AFZ2W	https://doi.org/10.17605/OSF.IO/AFZ2W	female	hanoi	job status; marital status
Participants	Data Collection	Data and Materials	m00499	doi:10.17605/OSF.IO/AFZ2W	Open Science Framework	doi:10.17605/OSF.IO/AFZ2W	https://doi.org/10.17605/OSF.IO/AFZ2W	female	haiduong	job status; marital status
Participants	Data Collection	Data and Materials	m00500	doi:10.17605/OSF.IO/AFZ2W	Open Science Framework	doi:10.17605/OSF.IO/AFZ2W	https://doi.org/10.17605/OSF.IO/AFZ2W	female	hanoi	job status; marital status
Participants	Data Collection	Data and Materials	m00501	doi:10.17605/OSF.IO/AFZ2W	Open Science Framework	doi:10.17605/OSF.IO/AFZ2W	https://doi.org/10.17605/OSF.IO/AFZ2W	male	hanoi	job status; marital status
Participants	Data Collection	Data and Materials	m00502	doi:10.17605/OSF.IO/AFZ2W	Open Science Framework	doi:10.17605/OSF.IO/AFZ2W	https://doi.org/10.17605/OSF.IO/AFZ2W	female		job status; marital status
Participants	Data Collection	Data and Materials	m00503	doi:10.17605/OSF.IO/AFZ2W	Open Science Framework	doi:10.17605/OSF.IO/AFZ2W	https://doi.org/10.17605/OSF.IO/AFZ2W	female	hanoi	job status; marital status
Participants	Data Collection	Data and Materials	m00504	doi:10.17605/OSF.IO/AFZ2W	Open Science Framework	doi:10.17605/OSF.IO/AFZ2W	https://doi.org/10.17605/OSF.IO/AFZ2W	female	hanoi	job status; marital status
Participants	Data Collection	Data and Materials	m00505	doi:10.17605/OSF.IO/AFZ2W	Open Science Framework	doi:10.17605/OSF.IO/AFZ2W	https://doi.org/10.17605/OSF.IO/AFZ2W	female	hanoi	job status; marital status
Participants	Data Collection	Data and Materials	m00506	doi:10.17605/OSF.IO/AFZ2W	Open Science Framework	doi:10.17605/OSF.IO/AFZ2W	https://doi.org/10.17605/OSF.IO/AFZ2W	male	hanoi	job status; marital status
Participants	Data Collection	Data and Materials	m00507	doi:10.17605/OSF.IO/AFZ2W	Open Science Framework	doi:10.17605/OSF.IO/AFZ2W	https://doi.org/10.17605/OSF.IO/AFZ2W	female	haiduong	job status; marital status
Participants	Data Collection	Data and Materials	m00508	doi:10.17605/OSF.IO/AFZ2W	Open Science Framework	doi:10.17605/OSF.IO/AFZ2W	https://doi.org/10.17605/OSF.IO/AFZ2W	female	hanoi	job status; marital status
Participants	Data Collection	Data and Materials	m00509	doi:10.17605/OSF.IO/AFZ2W	Open Science Framework	doi:10.17605/OSF.IO/AFZ2W	https://doi.org/10.17605/OSF.IO/AFZ2W	female	hanoi	job status; marital status
Participants	Data Collection	Data and Materials	m00510	doi:10.17605/OSF.IO/AFZ2W	Open Science Framework	doi:10.17605/OSF.IO/AFZ2W	https://doi.org/10.17605/OSF.IO/AFZ2W	female	hanoi	job status; marital status
Participants	Data Collection	Data and Materials	m00511	doi:10.17605/OSF.IO/AFZ2W	Open Science Framework	doi:10.17605/OSF.IO/AFZ2W	https://doi.org/10.17605/OSF.IO/AFZ2W	male	hanoi	job status; marital status
Participants	Data Collection	Data and Materials	m00512	doi:10.17605/OSF.IO/AFZ2W	Open Science Framework	doi:10.17605/OSF.IO/AFZ2W	https://doi.org/10.17605/OSF.IO/AFZ2W	male	hanoi	job status; marital status
Participants	Data Collection	Data and Materials	m00513	doi:10.17605/OSF.IO/AFZ2W	Open Science Framework	doi:10.17605/OSF.IO/AFZ2W	https://doi.org/10.17605/OSF.IO/AFZ2W	female	hanoi	job status; marital status
Participants	Data Collection	Data and Materials	m00514	doi:10.17605/OSF.IO/AFZ2W	Open Science Framework	doi:10.17605/OSF.IO/AFZ2W	https://doi.org/10.17605/OSF.IO/AFZ2W	male	hanoi	job status; marital status
Participants	Data Collection	Data and Materials	m00515	doi:10.17605/OSF.IO/AFZ2W	Open Science Framework	doi:10.17605/OSF.IO/AFZ2W	https://doi.org/10.17605/OSF.IO/AFZ2W	female	hanoi	job status; marital status
Participants	Data Collection	Data and Materials	m00516	doi:10.17605/OSF.IO/AFZ2W	Open Science Framework	doi:10.17605/OSF.IO/AFZ2W	https://doi.org/10.17605/OSF.IO/AFZ2W	male	hanoi	job status; marital status
Participants	Data Collection	Data and Materials	m00517	doi:10.17605/OSF.IO/AFZ2W	Open Science Framework	doi:10.17605/OSF.IO/AFZ2W	https://doi.org/10.17605/OSF.IO/AFZ2W	female	hanoi	job status; marital status
Participants	Data Collection	Data and Materials	m00518	doi:10.17605/OSF.IO/AFZ2W	Open Science Framework	doi:10.17605/OSF.IO/AFZ2W	https://doi.org/10.17605/OSF.IO/AFZ2W	female	hanoi	job status; marital status
Participants	Data Collection	Data and Materials	m00519	doi:10.17605/OSF.IO/AFZ2W	Open Science Framework	doi:10.17605/OSF.IO/AFZ2W	https://doi.org/10.17605/OSF.IO/AFZ2W	female	hanoi	job status; marital status
Participants	Data Collection	Data and Materials	m00520	doi:10.17605/OSF.IO/AFZ2W	Open Science Framework	doi:10.17605/OSF.IO/AFZ2W	https://doi.org/10.17605/OSF.IO/AFZ2W	female	hanoi	job status; marital status
Participants	Data Collection	Data and Materials	m00521	doi:10.17605/OSF.IO/AFZ2W	Open Science Framework	doi:10.17605/OSF.IO/AFZ2W	https://doi.org/10.17605/OSF.IO/AFZ2W	female	hanoi	job status; marital status
Participants	Data Collection	Data and Materials	m00522	doi:10.17605/OSF.IO/AFZ2W	Open Science Framework	doi:10.17605/OSF.IO/AFZ2W	https://doi.org/10.17605/OSF.IO/AFZ2W	female	hanoi	job status; marital status
Participants	Data Collection	Data and Materials	m00523	doi:10.17605/OSF.IO/AFZ2W	Open Science Framework	doi:10.17605/OSF.IO/AFZ2W	https://doi.org/10.17605/OSF.IO/AFZ2W	male	hanoi	job status; marital status
Participants	Data Collection	Data and Materials	m00524	doi:10.17605/OSF.IO/AFZ2W	Open Science Framework	doi:10.17605/OSF.IO/AFZ2W	https://doi.org/10.17605/OSF.IO/AFZ2W	female	hanoi	job status; marital status
Participants	Data Collection	Data and Materials	m00525	doi:10.17605/OSF.IO/AFZ2W	Open Science Framework	doi:10.17605/OSF.IO/AFZ2W	https://doi.org/10.17605/OSF.IO/AFZ2W	female	hanoi	job status; marital status
Participants	Data Collection	Data and Materials	m00526	doi:10.17605/OSF.IO/AFZ2W	Open Science Framework	doi:10.17605/OSF.IO/AFZ2W	https://doi.org/10.17605/OSF.IO/AFZ2W	female	hanoi	job status; marital status
Participants	Data Collection	Data and Materials	m00527	doi:10.17605/OSF.IO/AFZ2W	Open Science Framework	doi:10.17605/OSF.IO/AFZ2W	https://doi.org/10.17605/OSF.IO/AFZ2W	female	hanoi	job status; marital status
Participants	Data Collection	Data and Materials	m00528	doi:10.17605/OSF.IO/AFZ2W	Open Science Framework	doi:10.17605/OSF.IO/AFZ2W	https://doi.org/10.17605/OSF.IO/AFZ2W	female	hanoi	job status; marital status
Participants	Data Collection	Data and Materials	m00529	doi:10.17605/OSF.IO/AFZ2W	Open Science Framework	doi:10.17605/OSF.IO/AFZ2W	https://doi.org/10.17605/OSF.IO/AFZ2W	female	hanoi	job status; marital status
Participants	Data Collection	Data and Materials	m00530	doi:10.17605/OSF.IO/AFZ2W	Open Science Framework	doi:10.17605/OSF.IO/AFZ2W	https://doi.org/10.17605/OSF.IO/AFZ2W	male	hanoi	job status; marital status
Participants	Data Collection	Data and Materials	m00531	doi:10.17605/OSF.IO/AFZ2W	Open Science Framework	doi:10.17605/OSF.IO/AFZ2W	https://doi.org/10.17605/OSF.IO/AFZ2W	female	hanoi	job status; marital status
Participants	Data Collection	Data and Materials	m00532	doi:10.17605/OSF.IO/AFZ2W	Open Science Framework	doi:10.17605/OSF.IO/AFZ2W	https://doi.org/10.17605/OSF.IO/AFZ2W	female	hanoi	job status; marital status
Participants	Data Collection	Data and Materials	m00533	doi:10.17605/OSF.IO/AFZ2W	Open Science Framework	doi:10.17605/OSF.IO/AFZ2W	https://doi.org/10.17605/OSF.IO/AFZ2W	female	hanoi	job status; marital status
Participants	Data Collection	Data and Materials	m00534	doi:10.17605/OSF.IO/AFZ2W	Open Science Framework	doi:10.17605/OSF.IO/AFZ2W	https://doi.org/10.17605/OSF.IO/AFZ2W	female	hanoi	job status; marital status
Participants	Data Collection	Data and Materials	m00535	doi:10.17605/OSF.IO/AFZ2W	Open Science Framework	doi:10.17605/OSF.IO/AFZ2W	https://doi.org/10.17605/OSF.IO/AFZ2W	female	hanoi	job status; marital status
Participants	Data Collection	Data and Materials	m00536	doi:10.17605/OSF.IO/AFZ2W	Open Science Framework	doi:10.17605/OSF.IO/AFZ2W	https://doi.org/10.17605/OSF.IO/AFZ2W	female	hanoi	job status; marital status
Participants	Data Collection	Data and Materials	m00537	doi:10.17605/OSF.IO/AFZ2W	Open Science Framework	doi:10.17605/OSF.IO/AFZ2W	https://doi.org/10.17605/OSF.IO/AFZ2W	male	hanoi	job status; marital status
Participants	Data Collection	Data and Materials	m00538	doi:10.17605/OSF.IO/AFZ2W	Open Science Framework	doi:10.17605/OSF.IO/AFZ2W	https://doi.org/10.17605/OSF.IO/AFZ2W	male	hanoi	job status; marital status
Participants	Data Collection	Data and Materials	m00539	doi:10.17605/OSF.IO/AFZ2W	Open Science Framework	doi:10.17605/OSF.IO/AFZ2W	https://doi.org/10.17605/OSF.IO/AFZ2W	female	hanoi	job status; marital status
Participants	Data Collection	Data and Materials	m00540	doi:10.17605/OSF.IO/AFZ2W	Open Science Framework	doi:10.17605/OSF.IO/AFZ2W	https://doi.org/10.17605/OSF.IO/AFZ2W	female	hanoi	job status; marital status
Participants	Data Collection	Data and Materials	m00541	doi:10.17605/OSF.IO/AFZ2W	Open Science Framework	doi:10.17605/OSF.IO/AFZ2W	https://doi.org/10.17605/OSF.IO/AFZ2W	female	hanoi	job status; marital status
Participants	Data Collection	Data and Materials	m00542	doi:10.17605/OSF.IO/AFZ2W	Open Science Framework	doi:10.17605/OSF.IO/AFZ2W	https://doi.org/10.17605/OSF.IO/AFZ2W	female	hanoi	job status; marital status
Participants	Data Collection	Data and Materials	m00543	doi:10.17605/OSF.IO/AFZ2W	Open Science Framework	doi:10.17605/OSF.IO/AFZ2W	https://doi.org/10.17605/OSF.IO/AFZ2W	female	hanoi	job status; marital status
Participants	Data Collection	Data and Materials	m00544	doi:10.17605/OSF.IO/AFZ2W	Open Science Framework	doi:10.17605/OSF.IO/AFZ2W	https://doi.org/10.17605/OSF.IO/AFZ2W	female	hanoi	job status; marital status
Participants	Data Collection	Data and Materials	m00545	doi:10.17605/OSF.IO/AFZ2W	Open Science Framework	doi:10.17605/OSF.IO/AFZ2W	https://doi.org/10.17605/OSF.IO/AFZ2W	male	hanoi	job status; marital status
Participants	Data Collection	Data and Materials	m00546	doi:10.17605/OSF.IO/AFZ2W	Open Science Framework	doi:10.17605/OSF.IO/AFZ2W	https://doi.org/10.17605/OSF.IO/AFZ2W	female	quangninh	job status; marital status
Participants	Data Collection	Data and Materials	m00547	doi:10.17605/OSF.IO/AFZ2W	Open Science Framework	doi:10.17605/OSF.IO/AFZ2W	https://doi.org/10.17605/OSF.IO/AFZ2W	female	hanoi	job status; marital status
Participants	Data Collection	Data and Materials	m00548	doi:10.17605/OSF.IO/AFZ2W	Open Science Framework	doi:10.17605/OSF.IO/AFZ2W	https://doi.org/10.17605/OSF.IO/AFZ2W	male	thaibinh	job status; marital status
Participants	Data Collection	Data and Materials	m00549	doi:10.17605/OSF.IO/AFZ2W	Open Science Framework	doi:10.17605/OSF.IO/AFZ2W	https://doi.org/10.17605/OSF.IO/AFZ2W	female	hanoi	job status; marital status
Participants	Data Collection	Data and Materials	m00550	doi:10.17605/OSF.IO/AFZ2W	Open Science Framework	doi:10.17605/OSF.IO/AFZ2W	https://doi.org/10.17605/OSF.IO/AFZ2W	female	hanoi	job status; marital status
Participants	Data Collection	Data and Materials	m00551	doi:10.17605/OSF.IO/AFZ2W	Open Science Framework	doi:10.17605/OSF.IO/AFZ2W	https://doi.org/10.17605/OSF.IO/AFZ2W	female	hanoi	job status; marital status
Participants	Data Collection	Data and Materials	m00552	doi:10.17605/OSF.IO/AFZ2W	Open Science Framework	doi:10.17605/OSF.IO/AFZ2W	https://doi.org/10.17605/OSF.IO/AFZ2W	female	hanoi	job status; marital status
Participants	Data Collection	Data and Materials	m00553	doi:10.17605/OSF.IO/AFZ2W	Open Science Framework	doi:10.17605/OSF.IO/AFZ2W	https://doi.org/10.17605/OSF.IO/AFZ2W	female	hanoi	job status; marital status
Participants	Data Collection	Data and Materials	m00554	doi:10.17605/OSF.IO/AFZ2W	Open Science Framework	doi:10.17605/OSF.IO/AFZ2W	https://doi.org/10.17605/OSF.IO/AFZ2W	female	hanoi	job status; marital status
Participants	Data Collection	Data and Materials	m00555	doi:10.17605/OSF.IO/AFZ2W	Open Science Framework	doi:10.17605/OSF.IO/AFZ2W	https://doi.org/10.17605/OSF.IO/AFZ2W	female	hanoi	job status; marital status
Participants	Data Collection	Data and Materials	m00556	doi:10.17605/OSF.IO/AFZ2W	Open Science Framework	doi:10.17605/OSF.IO/AFZ2W	https://doi.org/10.17605/OSF.IO/AFZ2W	female	hanoi	job status; marital status
Participants	Data Collection	Data and Materials	m00557	doi:10.17605/OSF.IO/AFZ2W	Open Science Framework	doi:10.17605/OSF.IO/AFZ2W	https://doi.org/10.17605/OSF.IO/AFZ2W	female	hanoi	job status; marital status
Participants	Data Collection	Data and Materials	m00558	doi:10.17605/OSF.IO/AFZ2W	Open Science Framework	doi:10.17605/OSF.IO/AFZ2W	https://doi.org/10.17605/OSF.IO/AFZ2W	female	hanoi	job status; marital status
Participants	Data Collection	Data and Materials	m00559	doi:10.17605/OSF.IO/AFZ2W	Open Science Framework	doi:10.17605/OSF.IO/AFZ2W	https://doi.org/10.17605/OSF.IO/AFZ2W	female	vinhphuc	job status; marital status
Participants	Data Collection	Data and Materials	m00560	doi:10.17605/OSF.IO/AFZ2W	Open Science Framework	doi:10.17605/OSF.IO/AFZ2W	https://doi.org/10.17605/OSF.IO/AFZ2W	female	hanoi	job status; marital status
Participants	Data Collection	Data and Materials	m00561	doi:10.17605/OSF.IO/AFZ2W	Open Science Framework	doi:10.17605/OSF.IO/AFZ2W	https://doi.org/10.17605/OSF.IO/AFZ2W	female	ninhbinh	job status; marital status
Participants	Data Collection	Data and Materials	m00562	doi:10.17605/OSF.IO/AFZ2W	Open Science Framework	doi:10.17605/OSF.IO/AFZ2W	https://doi.org/10.17605/OSF.IO/AFZ2W	male	hanoi	job status; marital status
Participants	Data Collection	Data and Materials	m00563	doi:10.17605/OSF.IO/AFZ2W	Open Science Framework	doi:10.17605/OSF.IO/AFZ2W	https://doi.org/10.17605/OSF.IO/AFZ2W	female	hanoi	job status; marital status
Participants	Data Collection	Data and Materials	m00564	doi:10.17605/OSF.IO/AFZ2W	Open Science Framework	doi:10.17605/OSF.IO/AFZ2W	https://doi.org/10.17605/OSF.IO/AFZ2W	female	hanoi	job status; marital status
Participants	Data Collection	Data and Materials	m00565	doi:10.17605/OSF.IO/AFZ2W	Open Science Framework	doi:10.17605/OSF.IO/AFZ2W	https://doi.org/10.17605/OSF.IO/AFZ2W	male	hanoi	job status; marital status
Participants	Data Collection	Data and Materials	m00566	doi:10.17605/OSF.IO/AFZ2W	Open Science Framework	doi:10.17605/OSF.IO/AFZ2W	https://doi.org/10.17605/OSF.IO/AFZ2W	female	hanoi	job status; marital status
Participants	Data Collection	Data and Materials	m00567	doi:10.17605/OSF.IO/AFZ2W	Open Science Framework	doi:10.17605/OSF.IO/AFZ2W	https://doi.org/10.17605/OSF.IO/AFZ2W	female	hanoi	job status; marital status
Participants	Data Collection	Data and Materials	m00568	doi:10.17605/OSF.IO/AFZ2W	Open Science Framework	doi:10.17605/OSF.IO/AFZ2W	https://doi.org/10.17605/OSF.IO/AFZ2W	female	haiduong	job status; marital status
Participants	Data Collection	Data and Materials	m00569	doi:10.17605/OSF.IO/AFZ2W	Open Science Framework	doi:10.17605/OSF.IO/AFZ2W	https://doi.org/10.17605/OSF.IO/AFZ2W	female	hanoi	job status; marital status
Participants	Data Collection	Data and Materials	m00570	doi:10.17605/OSF.IO/AFZ2W	Open Science Framework	doi:10.17605/OSF.IO/AFZ2W	https://doi.org/10.17605/OSF.IO/AFZ2W	male	hanoi	job status; marital status
Participants	Data Collection	Data and Materials	m00571	doi:10.17605/OSF.IO/AFZ2W	Open Science Framework	doi:10.17605/OSF.IO/AFZ2W	https://doi.org/10.17605/OSF.IO/AFZ2W	female	hanoi	job status; marital status
Participants	Data Collection	Data and Materials	m00572	doi:10.17605/OSF.IO/AFZ2W	Open Science Framework	doi:10.17605/OSF.IO/AFZ2W	https://doi.org/10.17605/OSF.IO/AFZ2W	female	hanoi	job status; marital status
Participants	Data Collection	Data and Materials	m00573	doi:10.17605/OSF.IO/AFZ2W	Open Science Framework	doi:10.17605/OSF.IO/AFZ2W	https://doi.org/10.17605/OSF.IO/AFZ2W	male	hanoi	job status; marital status
Participants	Data Collection	Data and Materials	m00574	doi:10.17605/OSF.IO/AFZ2W	Open Science Framework	doi:10.17605/OSF.IO/AFZ2W	https://doi.org/10.17605/OSF.IO/AFZ2W	female	namdinh	job status; marital status
Participants	Data Collection	Data and Materials	m00575	doi:10.17605/OSF.IO/AFZ2W	Open Science Framework	doi:10.17605/OSF.IO/AFZ2W	https://doi.org/10.17605/OSF.IO/AFZ2W	female	hanoi	job status; marital status
Participants	Data Collection	Data and Materials	m00576	doi:10.17605/OSF.IO/AFZ2W	Open Science Framework	doi:10.17605/OSF.IO/AFZ2W	https://doi.org/10.17605/OSF.IO/AFZ2W	male	hanoi	job status; marital status
Participants	Data Collection	Data and Materials	m00577	doi:10.17605/OSF.IO/AFZ2W	Open Science Framework	doi:10.17605/OSF.IO/AFZ2W	https://doi.org/10.17605/OSF.IO/AFZ2W	male	hanoi	job status; marital status
Participants	Data Collection	Data and Materials	m00578	doi:10.17605/OSF.IO/AFZ2W	Open Science Framework	doi:10.17605/OSF.IO/AFZ2W	https://doi.org/10.17605/OSF.IO/AFZ2W	female	hanoi	job status; marital status
Participants	Data Collection	Data and Materials	m00579	doi:10.17605/OSF.IO/AFZ2W	Open Science Framework	doi:10.17605/OSF.IO/AFZ2W	https://doi.org/10.17605/OSF.IO/AFZ2W	male	hanoi	job status; marital status
Participants	Data Collection	Data and Materials	m00580	doi:10.17605/OSF.IO/AFZ2W	Open Science Framework	doi:10.17605/OSF.IO/AFZ2W	https://doi.org/10.17605/OSF.IO/AFZ2W	female	hanoi	job status; marital status
Participants	Data Collection	Data and Materials	m00581	doi:10.17605/OSF.IO/AFZ2W	Open Science Framework	doi:10.17605/OSF.IO/AFZ2W	https://doi.org/10.17605/OSF.IO/AFZ2W	male	hanoi	job status; marital status
Participants	Data Collection	Data and Materials	m00582	doi:10.17605/OSF.IO/AFZ2W	Open Science Framework	doi:10.17605/OSF.IO/AFZ2W	https://doi.org/10.17605/OSF.IO/AFZ2W	female	hanoi	job status; marital status
Participants	Data Collection	Data and Materials	m00583	doi:10.17605/OSF.IO/AFZ2W	Open Science Framework	doi:10.17605/OSF.IO/AFZ2W	https://doi.org/10.17605/OSF.IO/AFZ2W	female	hanoi	job status; marital status
Participants	Data Collection	Data and Materials	m00584	doi:10.17605/OSF.IO/AFZ2W	Open Science Framework	doi:10.17605/OSF.IO/AFZ2W	https://doi.org/10.17605/OSF.IO/AFZ2W	female	hanoi	job status; marital status
Participants	Data Collection	Data and Materials	m00585	doi:10.17605/OSF.IO/AFZ2W	Open Science Framework	doi:10.17605/OSF.IO/AFZ2W	https://doi.org/10.17605/OSF.IO/AFZ2W	female	hanoi	job status; marital status
Participants	Data Collection	Data and Materials	m00586	doi:10.17605/OSF.IO/AFZ2W	Open Science Framework	doi:10.17605/OSF.IO/AFZ2W	https://doi.org/10.17605/OSF.IO/AFZ2W	female	hanoi	job status; marital status
Participants	Data Collection	Data and Materials	m00587	doi:10.17605/OSF.IO/AFZ2W	Open Science Framework	doi:10.17605/OSF.IO/AFZ2W	https://doi.org/10.17605/OSF.IO/AFZ2W	female	hanoi	job status; marital status
Participants	Data Collection	Data and Materials	m00588	doi:10.17605/OSF.IO/AFZ2W	Open Science Framework	doi:10.17605/OSF.IO/AFZ2W	https://doi.org/10.17605/OSF.IO/AFZ2W	female	hanoi	job status; marital status
Participants	Data Collection	Data and Materials	m00589	doi:10.17605/OSF.IO/AFZ2W	Open Science Framework	doi:10.17605/OSF.IO/AFZ2W	https://doi.org/10.17605/OSF.IO/AFZ2W	male	thainguyen	job status; marital status
Participants	Data Collection	Data and Materials	m00590	doi:10.17605/OSF.IO/AFZ2W	Open Science Framework	doi:10.17605/OSF.IO/AFZ2W	https://doi.org/10.17605/OSF.IO/AFZ2W	female	hanoi	job status; marital status
Participants	Data Collection	Data and Materials	m00591	doi:10.17605/OSF.IO/AFZ2W	Open Science Framework	doi:10.17605/OSF.IO/AFZ2W	https://doi.org/10.17605/OSF.IO/AFZ2W	male	hanoi	job status; marital status
Participants	Data Collection	Data and Materials	m00592	doi:10.17605/OSF.IO/AFZ2W	Open Science Framework	doi:10.17605/OSF.IO/AFZ2W	https://doi.org/10.17605/OSF.IO/AFZ2W	female	hanoi	job status; marital status
Participants	Data Collection	Data and Materials	m00593	doi:10.17605/OSF.IO/AFZ2W	Open Science Framework	doi:10.17605/OSF.IO/AFZ2W	https://doi.org/10.17605/OSF.IO/AFZ2W	female	hanoi	job status; marital status
Participants	Data Collection	Data and Materials	m00594	doi:10.17605/OSF.IO/AFZ2W	Open Science Framework	doi:10.17605/OSF.IO/AFZ2W	https://doi.org/10.17605/OSF.IO/AFZ2W	female	hanoi	job status; marital status
Participants	Data Collection	Data and Materials	m00595	doi:10.17605/OSF.IO/AFZ2W	Open Science Framework	doi:10.17605/OSF.IO/AFZ2W	https://doi.org/10.17605/OSF.IO/AFZ2W	male	hanoi	job status; marital status
Participants	Data Collection	Data and Materials	m00596	doi:10.17605/OSF.IO/AFZ2W	Open Science Framework	doi:10.17605/OSF.IO/AFZ2W	https://doi.org/10.17605/OSF.IO/AFZ2W	male	hanoi	job status; marital status
Participants	Data Collection	Data and Materials	m00597	doi:10.17605/OSF.IO/AFZ2W	Open Science Framework	doi:10.17605/OSF.IO/AFZ2W	https://doi.org/10.17605/OSF.IO/AFZ2W	female	hanoi	job status; marital status
Participants	Data Collection	Data and Materials	m00598	doi:10.17605/OSF.IO/AFZ2W	Open Science Framework	doi:10.17605/OSF.IO/AFZ2W	https://doi.org/10.17605/OSF.IO/AFZ2W	female	hanoi	job status; marital status
Participants	Data Collection	Data and Materials	m00599	doi:10.17605/OSF.IO/AFZ2W	Open Science Framework	doi:10.17605/OSF.IO/AFZ2W	https://doi.org/10.17605/OSF.IO/AFZ2W	female	hanoi	job status; marital status
Participants	Data Collection	Data and Materials	m00600	doi:10.17605/OSF.IO/AFZ2W	Open Science Framework	doi:10.17605/OSF.IO/AFZ2W	https://doi.org/10.17605/OSF.IO/AFZ2W	male	hanoi	job status; marital status
Participants	Data Collection	Data and Materials	m00601	doi:10.17605/OSF.IO/AFZ2W	Open Science Framework	doi:10.17605/OSF.IO/AFZ2W	https://doi.org/10.17605/OSF.IO/AFZ2W	male	hanoi	job status; marital status
Participants	Data Collection	Data and Materials	m00602	doi:10.17605/OSF.IO/AFZ2W	Open Science Framework	doi:10.17605/OSF.IO/AFZ2W	https://doi.org/10.17605/OSF.IO/AFZ2W	female	hanoi	job status; marital status
Participants	Data Collection	Data and Materials	m00603	doi:10.17605/OSF.IO/AFZ2W	Open Science Framework	doi:10.17605/OSF.IO/AFZ2W	https://doi.org/10.17605/OSF.IO/AFZ2W	female	hanoi	job status; marital status
Participants	Data Collection	Data and Materials	m00604	doi:10.17605/OSF.IO/AFZ2W	Open Science Framework	doi:10.17605/OSF.IO/AFZ2W	https://doi.org/10.17605/OSF.IO/AFZ2W	female	hanoi	job status; marital status
Participants	Data Collection	Data and Materials	m00605	doi:10.17605/OSF.IO/AFZ2W	Open Science Framework	doi:10.17605/OSF.IO/AFZ2W	https://doi.org/10.17605/OSF.IO/AFZ2W	male	hanoi	job status; marital status
Participants	Data Collection	Data and Materials	m00606	doi:10.17605/OSF.IO/AFZ2W	Open Science Framework	doi:10.17605/OSF.IO/AFZ2W	https://doi.org/10.17605/OSF.IO/AFZ2W	female	hanoi	job status; marital status
Participants	Data Collection	Data and Materials	m00607	doi:10.17605/OSF.IO/AFZ2W	Open Science Framework	doi:10.17605/OSF.IO/AFZ2W	https://doi.org/10.17605/OSF.IO/AFZ2W	female	hanoi	job status; marital status
Participants	Data Collection	Data and Materials	m00608	doi:10.17605/OSF.IO/AFZ2W	Open Science Framework	doi:10.17605/OSF.IO/AFZ2W	https://doi.org/10.17605/OSF.IO/AFZ2W	female	hanoi	job status; marital status
Participants	Data Collection	Data and Materials	m00609	doi:10.17605/OSF.IO/AFZ2W	Open Science Framework	doi:10.17605/OSF.IO/AFZ2W	https://doi.org/10.17605/OSF.IO/AFZ2W	female	hanoi	job status; marital status
Participants	Data Collection	Data and Materials	m00610	doi:10.17605/OSF.IO/AFZ2W	Open Science Framework	doi:10.17605/OSF.IO/AFZ2W	https://doi.org/10.17605/OSF.IO/AFZ2W	female	hanoi	job status; marital status
Participants	Data Collection	Data and Materials	m00611	doi:10.17605/OSF.IO/AFZ2W	Open Science Framework	doi:10.17605/OSF.IO/AFZ2W	https://doi.org/10.17605/OSF.IO/AFZ2W	female	hanoi	job status; marital status
Participants	Data Collection	Data and Materials	m00612	doi:10.17605/OSF.IO/AFZ2W	Open Science Framework	doi:10.17605/OSF.IO/AFZ2W	https://doi.org/10.17605/OSF.IO/AFZ2W	male	hanoi	job status; marital status
Participants	Data Collection	Data and Materials	m00613	doi:10.17605/OSF.IO/AFZ2W	Open Science Framework	doi:10.17605/OSF.IO/AFZ2W	https://doi.org/10.17605/OSF.IO/AFZ2W	male	hanoi	job status; marital status
Participants	Data Collection	Data and Materials	m00614	doi:10.17605/OSF.IO/AFZ2W	Open Science Framework	doi:10.17605/OSF.IO/AFZ2W	https://doi.org/10.17605/OSF.IO/AFZ2W	male	hanoi	job status; marital status
Participants	Data Collection	Data and Materials	m00615	doi:10.17605/OSF.IO/AFZ2W	Open Science Framework	doi:10.17605/OSF.IO/AFZ2W	https://doi.org/10.17605/OSF.IO/AFZ2W	male	hanoi	job status; marital status
Participants	Data Collection	Data and Materials	m00616	doi:10.17605/OSF.IO/AFZ2W	Open Science Framework	doi:10.17605/OSF.IO/AFZ2W	https://doi.org/10.17605/OSF.IO/AFZ2W	female	hanoi	job status; marital status
Participants	Data Collection	Data and Materials	m00617	doi:10.17605/OSF.IO/AFZ2W	Open Science Framework	doi:10.17605/OSF.IO/AFZ2W	https://doi.org/10.17605/OSF.IO/AFZ2W	female	hanoi	job status; marital status
Participants	Data Collection	Data and Materials	m00618	doi:10.17605/OSF.IO/AFZ2W	Open Science Framework	doi:10.17605/OSF.IO/AFZ2W	https://doi.org/10.17605/OSF.IO/AFZ2W	male	hanoi	job status; marital status
Participants	Data Collection	Data and Materials	m00619	doi:10.17605/OSF.IO/AFZ2W	Open Science Framework	doi:10.17605/OSF.IO/AFZ2W	https://doi.org/10.17605/OSF.IO/AFZ2W	female	hanoi	job status; marital status
Participants	Data Collection	Data and Materials	m00620	doi:10.17605/OSF.IO/AFZ2W	Open Science Framework	doi:10.17605/OSF.IO/AFZ2W	https://doi.org/10.17605/OSF.IO/AFZ2W	female	hanoi	job status; marital status
Participants	Data Collection	Data and Materials	m00621	doi:10.17605/OSF.IO/AFZ2W	Open Science Framework	doi:10.17605/OSF.IO/AFZ2W	https://doi.org/10.17605/OSF.IO/AFZ2W	female	hanoi	job status; marital status
Participants	Data Collection	Data and Materials	m00622	doi:10.17605/OSF.IO/AFZ2W	Open Science Framework	doi:10.17605/OSF.IO/AFZ2W	https://doi.org/10.17605/OSF.IO/AFZ2W	female	hanoi	job status; marital status
Participants	Data Collection	Data and Materials	m00623	doi:10.17605/OSF.IO/AFZ2W	Open Science Framework	doi:10.17605/OSF.IO/AFZ2W	https://doi.org/10.17605/OSF.IO/AFZ2W	male	hanoi	job status; marital status
Participants	Data Collection	Data and Materials	m00624	doi:10.17605/OSF.IO/AFZ2W	Open Science Framework	doi:10.17605/OSF.IO/AFZ2W	https://doi.org/10.17605/OSF.IO/AFZ2W	male	hanoi	job status; marital status
Participants	Data Collection	Data and Materials	m00625	doi:10.17605/OSF.IO/AFZ2W	Open Science Framework	doi:10.17605/OSF.IO/AFZ2W	https://doi.org/10.17605/OSF.IO/AFZ2W	male	hanoi	job status; marital status
Participants	Data Collection	Data and Materials	m00626	doi:10.17605/OSF.IO/AFZ2W	Open Science Framework	doi:10.17605/OSF.IO/AFZ2W	https://doi.org/10.17605/OSF.IO/AFZ2W	female	hanoi	job status; marital status
Participants	Data Collection	Data and Materials	m00627	doi:10.17605/OSF.IO/AFZ2W	Open Science Framework	doi:10.17605/OSF.IO/AFZ2W	https://doi.org/10.17605/OSF.IO/AFZ2W	female	hanoi	job status; marital status
Participants	Data Collection	Data and Materials	m00628	doi:10.17605/OSF.IO/AFZ2W	Open Science Framework	doi:10.17605/OSF.IO/AFZ2W	https://doi.org/10.17605/OSF.IO/AFZ2W	male	hanoi	job status; marital status
Participants	Data Collection	Data and Materials	m00629	doi:10.17605/OSF.IO/AFZ2W	Open Science Framework	doi:10.17605/OSF.IO/AFZ2W	https://doi.org/10.17605/OSF.IO/AFZ2W	female	hanoi	job status; marital status
Participants	Data Collection	Data and Materials	m00630	doi:10.17605/OSF.IO/AFZ2W	Open Science Framework	doi:10.17605/OSF.IO/AFZ2W	https://doi.org/10.17605/OSF.IO/AFZ2W	female	hanoi	job status; marital status
Participants	Data Collection	Data and Materials	m00631	doi:10.17605/OSF.IO/AFZ2W	Open Science Framework	doi:10.17605/OSF.IO/AFZ2W	https://doi.org/10.17605/OSF.IO/AFZ2W	male	hanoi	job status; marital status
Participants	Data Collection	Data and Materials	m00632	doi:10.17605/OSF.IO/AFZ2W	Open Science Framework	doi:10.17605/OSF.IO/AFZ2W	https://doi.org/10.17605/OSF.IO/AFZ2W	female	hanoi	job status; marital status
Participants	Data Collection	Data and Materials	m00633	doi:10.17605/OSF.IO/AFZ2W	Open Science Framework	doi:10.17605/OSF.IO/AFZ2W	https://doi.org/10.17605/OSF.IO/AFZ2W	female	hanoi	job status; marital status
Participants	Data Collection	Data and Materials	m00634	doi:10.17605/OSF.IO/AFZ2W	Open Science Framework	doi:10.17605/OSF.IO/AFZ2W	https://doi.org/10.17605/OSF.IO/AFZ2W	female	hanoi	job status; marital status
Participants	Data Collection	Data and Materials	m00635	doi:10.17605/OSF.IO/AFZ2W	Open Science Framework	doi:10.17605/OSF.IO/AFZ2W	https://doi.org/10.17605/OSF.IO/AFZ2W	male	hanoi	job status; marital status
Participants	Data Collection	Data and Materials	m00636	doi:10.17605/OSF.IO/AFZ2W	Open Science Framework	doi:10.17605/OSF.IO/AFZ2W	https://doi.org/10.17605/OSF.IO/AFZ2W	female	hanoi	job status; marital status
Participants	Data Collection	Data and Materials	m00637	doi:10.17605/OSF.IO/AFZ2W	Open Science Framework	doi:10.17605/OSF.IO/AFZ2W	https://doi.org/10.17605/OSF.IO/AFZ2W	male	hanoi	job status; marital status
Participants	Data Collection	Data and Materials	m00638	doi:10.17605/OSF.IO/AFZ2W	Open Science Framework	doi:10.17605/OSF.IO/AFZ2W	https://doi.org/10.17605/OSF.IO/AFZ2W	female	hanoi	job status; marital status
Participants	Data Collection	Data and Materials	m00639	doi:10.17605/OSF.IO/AFZ2W	Open Science Framework	doi:10.17605/OSF.IO/AFZ2W	https://doi.org/10.17605/OSF.IO/AFZ2W	male	hanoi	job status; marital status
Participants	Data Collection	Data and Materials	m00640	doi:10.17605/OSF.IO/AFZ2W	Open Science Framework	doi:10.17605/OSF.IO/AFZ2W	https://doi.org/10.17605/OSF.IO/AFZ2W	female	hanoi	job status; marital status
Participants	Data Collection	Data and Materials	m00641	doi:10.17605/OSF.IO/AFZ2W	Open Science Framework	doi:10.17605/OSF.IO/AFZ2W	https://doi.org/10.17605/OSF.IO/AFZ2W	male	hanoi	job status; marital status
Participants	Data Collection	Data and Materials	m00642	doi:10.17605/OSF.IO/AFZ2W	Open Science Framework	doi:10.17605/OSF.IO/AFZ2W	https://doi.org/10.17605/OSF.IO/AFZ2W	male	hanoi	job status; marital status
Participants	Data Collection	Data and Materials	m00643	doi:10.17605/OSF.IO/AFZ2W	Open Science Framework	doi:10.17605/OSF.IO/AFZ2W	https://doi.org/10.17605/OSF.IO/AFZ2W	female	hanoi	job status; marital status
Participants	Data Collection	Data and Materials	m00644	doi:10.17605/OSF.IO/AFZ2W	Open Science Framework	doi:10.17605/OSF.IO/AFZ2W	https://doi.org/10.17605/OSF.IO/AFZ2W	male	hanoi	job status; marital status
Participants	Data Collection	Data and Materials	m00645	doi:10.17605/OSF.IO/AFZ2W	Open Science Framework	doi:10.17605/OSF.IO/AFZ2W	https://doi.org/10.17605/OSF.IO/AFZ2W	female	hanoi	job status; marital status
Participants	Data Collection	Data and Materials	m00646	doi:10.17605/OSF.IO/AFZ2W	Open Science Framework	doi:10.17605/OSF.IO/AFZ2W	https://doi.org/10.17605/OSF.IO/AFZ2W	female	hanoi	job status; marital status
Participants	Data Collection	Data and Materials	m00647	doi:10.17605/OSF.IO/AFZ2W	Open Science Framework	doi:10.17605/OSF.IO/AFZ2W	https://doi.org/10.17605/OSF.IO/AFZ2W	female	hanoi	job status; marital status
Participants	Data Collection	Data and Materials	m00648	doi:10.17605/OSF.IO/AFZ2W	Open Science Framework	doi:10.17605/OSF.IO/AFZ2W	https://doi.org/10.17605/OSF.IO/AFZ2W	female	hanoi	job status; marital status
Participants	Data Collection	Data and Materials	m00649	doi:10.17605/OSF.IO/AFZ2W	Open Science Framework	doi:10.17605/OSF.IO/AFZ2W	https://doi.org/10.17605/OSF.IO/AFZ2W	female	hanoi	job status; marital status
Participants	Data Collection	Data and Materials	m00650	doi:10.17605/OSF.IO/AFZ2W	Open Science Framework	doi:10.17605/OSF.IO/AFZ2W	https://doi.org/10.17605/OSF.IO/AFZ2W	female	hanoi	job status; marital status
Participants	Data Collection	Data and Materials	m00651	doi:10.17605/OSF.IO/AFZ2W	Open Science Framework	doi:10.17605/OSF.IO/AFZ2W	https://doi.org/10.17605/OSF.IO/AFZ2W	female	hanoi	job status; marital status
Participants	Data Collection	Data and Materials	m00652	doi:10.17605/OSF.IO/AFZ2W	Open Science Framework	doi:10.17605/OSF.IO/AFZ2W	https://doi.org/10.17605/OSF.IO/AFZ2W	female	hanoi	job status; marital status
Participants	Data Collection	Data and Materials	m00653	doi:10.17605/OSF.IO/AFZ2W	Open Science Framework	doi:10.17605/OSF.IO/AFZ2W	https://doi.org/10.17605/OSF.IO/AFZ2W	male	hanoi	job status; marital status
Participants	Data Collection	Data and Materials	m00654	doi:10.17605/OSF.IO/AFZ2W	Open Science Framework	doi:10.17605/OSF.IO/AFZ2W	https://doi.org/10.17605/OSF.IO/AFZ2W	male	hanoi	job status; marital status
Participants	Data Collection	Data and Materials	m00655	doi:10.17605/OSF.IO/AFZ2W	Open Science Framework	doi:10.17605/OSF.IO/AFZ2W	https://doi.org/10.17605/OSF.IO/AFZ2W	female	hanoi	job status; marital status
Participants	Data Collection	Data and Materials	m00656	doi:10.17605/OSF.IO/AFZ2W	Open Science Framework	doi:10.17605/OSF.IO/AFZ2W	https://doi.org/10.17605/OSF.IO/AFZ2W	female	hanoi	job status; marital status
Participants	Data Collection	Data and Materials	m00657	doi:10.17605/OSF.IO/AFZ2W	Open Science Framework	doi:10.17605/OSF.IO/AFZ2W	https://doi.org/10.17605/OSF.IO/AFZ2W	female	hanoi	job status; marital status
Participants	Data Collection	Data and Materials	m00658	doi:10.17605/OSF.IO/AFZ2W	Open Science Framework	doi:10.17605/OSF.IO/AFZ2W	https://doi.org/10.17605/OSF.IO/AFZ2W	female	hanoi	job status; marital status
Participants	Data Collection	Data and Materials	m00659	doi:10.17605/OSF.IO/AFZ2W	Open Science Framework	doi:10.17605/OSF.IO/AFZ2W	https://doi.org/10.17605/OSF.IO/AFZ2W	female	hanoi	job status; marital status
Participants	Data Collection	Data and Materials	m00660	doi:10.17605/OSF.IO/AFZ2W	Open Science Framework	doi:10.17605/OSF.IO/AFZ2W	https://doi.org/10.17605/OSF.IO/AFZ2W	female	hanoi	job status; marital status
Participants	Data Collection	Data and Materials	m00661	doi:10.17605/OSF.IO/AFZ2W	Open Science Framework	doi:10.17605/OSF.IO/AFZ2W	https://doi.org/10.17605/OSF.IO/AFZ2W	male	hanoi	job status; marital status
Participants	Data Collection	Data and Materials	m00662	doi:10.17605/OSF.IO/AFZ2W	Open Science Framework	doi:10.17605/OSF.IO/AFZ2W	https://doi.org/10.17605/OSF.IO/AFZ2W	female	hanoi	job status; marital status
Participants	Data Collection	Data and Materials	m00663	doi:10.17605/OSF.IO/AFZ2W	Open Science Framework	doi:10.17605/OSF.IO/AFZ2W	https://doi.org/10.17605/OSF.IO/AFZ2W	female	hanoi	job status; marital status
Participants	Data Collection	Data and Materials	m00664	doi:10.17605/OSF.IO/AFZ2W	Open Science Framework	doi:10.17605/OSF.IO/AFZ2W	https://doi.org/10.17605/OSF.IO/AFZ2W	female	hanoi	job status; marital status
Participants	Data Collection	Data and Materials	m00665	doi:10.17605/OSF.IO/AFZ2W	Open Science Framework	doi:10.17605/OSF.IO/AFZ2W	https://doi.org/10.17605/OSF.IO/AFZ2W	female	hanoi	job status; marital status
Participants	Data Collection	Data and Materials	m00666	doi:10.17605/OSF.IO/AFZ2W	Open Science Framework	doi:10.17605/OSF.IO/AFZ2W	https://doi.org/10.17605/OSF.IO/AFZ2W	female	hanoi	job status; marital status
Participants	Data Collection	Data and Materials	m00667	doi:10.17605/OSF.IO/AFZ2W	Open Science Framework	doi:10.17605/OSF.IO/AFZ2W	https://doi.org/10.17605/OSF.IO/AFZ2W	male	hanoi	job status; marital status
Participants	Data Collection	Data and Materials	m00668	doi:10.17605/OSF.IO/AFZ2W	Open Science Framework	doi:10.17605/OSF.IO/AFZ2W	https://doi.org/10.17605/OSF.IO/AFZ2W	male	hanoi	job status; marital status
Participants	Data Collection	Data and Materials	m00669	doi:10.17605/OSF.IO/AFZ2W	Open Science Framework	doi:10.17605/OSF.IO/AFZ2W	https://doi.org/10.17605/OSF.IO/AFZ2W	male	hanoi	job status; marital status
Participants	Data Collection	Data and Materials	m00670	doi:10.17605/OSF.IO/AFZ2W	Open Science Framework	doi:10.17605/OSF.IO/AFZ2W	https://doi.org/10.17605/OSF.IO/AFZ2W	female	hanoi	job status; marital status
Participants	Data Collection	Data and Materials	m00671	doi:10.17605/OSF.IO/AFZ2W	Open Science Framework	doi:10.17605/OSF.IO/AFZ2W	https://doi.org/10.17605/OSF.IO/AFZ2W	female	hanoi	job status; marital status
Participants	Data Collection	Data and Materials	m00672	doi:10.17605/OSF.IO/AFZ2W	Open Science Framework	doi:10.17605/OSF.IO/AFZ2W	https://doi.org/10.17605/OSF.IO/AFZ2W	male	hanoi	job status; marital status
Participants	Data Collection	Data and Materials	m00673	doi:10.17605/OSF.IO/AFZ2W	Open Science Framework	doi:10.17605/OSF.IO/AFZ2W	https://doi.org/10.17605/OSF.IO/AFZ2W	female	hanoi	job status; marital status
Participants	Data Collection	Data and Materials	m00674	doi:10.17605/OSF.IO/AFZ2W	Open Science Framework	doi:10.17605/OSF.IO/AFZ2W	https://doi.org/10.17605/OSF.IO/AFZ2W	female	hanoi	job status; marital status
Participants	Data Collection	Data and Materials	m00675	doi:10.17605/OSF.IO/AFZ2W	Open Science Framework	doi:10.17605/OSF.IO/AFZ2W	https://doi.org/10.17605/OSF.IO/AFZ2W	female	hanoi	job status; marital status
Participants	Data Collection	Data and Materials	m00676	doi:10.17605/OSF.IO/AFZ2W	Open Science Framework	doi:10.17605/OSF.IO/AFZ2W	https://doi.org/10.17605/OSF.IO/AFZ2W	male	hanoi	job status; marital status
Participants	Data Collection	Data and Materials	m00677	doi:10.17605/OSF.IO/AFZ2W	Open Science Framework	doi:10.17605/OSF.IO/AFZ2W	https://doi.org/10.17605/OSF.IO/AFZ2W	male	hanoi	job status; marital status
Participants	Data Collection	Data and Materials	m00678	doi:10.17605/OSF.IO/AFZ2W	Open Science Framework	doi:10.17605/OSF.IO/AFZ2W	https://doi.org/10.17605/OSF.IO/AFZ2W	female	hanoi	job status; marital status
Participants	Data Collection	Data and Materials	m00679	doi:10.17605/OSF.IO/AFZ2W	Open Science Framework	doi:10.17605/OSF.IO/AFZ2W	https://doi.org/10.17605/OSF.IO/AFZ2W	male	hanoi	job status; marital status
Participants	Data Collection	Data and Materials	m00680	doi:10.17605/OSF.IO/AFZ2W	Open Science Framework	doi:10.17605/OSF.IO/AFZ2W	https://doi.org/10.17605/OSF.IO/AFZ2W	female	hanoi	job status; marital status
Participants	Data Collection	Data and Materials	m00681	doi:10.17605/OSF.IO/AFZ2W	Open Science Framework	doi:10.17605/OSF.IO/AFZ2W	https://doi.org/10.17605/OSF.IO/AFZ2W	female	hanoi	job status; marital status
Participants	Data Collection	Data and Materials	m00682	doi:10.17605/OSF.IO/AFZ2W	Open Science Framework	doi:10.17605/OSF.IO/AFZ2W	https://doi.org/10.17605/OSF.IO/AFZ2W	female	hanoi	job status; marital status
Participants	Data Collection	Data and Materials	m00683	doi:10.17605/OSF.IO/AFZ2W	Open Science Framework	doi:10.17605/OSF.IO/AFZ2W	https://doi.org/10.17605/OSF.IO/AFZ2W	female	hanoi	job status; marital status
Participants	Data Collection	Data and Materials	m00684	doi:10.17605/OSF.IO/AFZ2W	Open Science Framework	doi:10.17605/OSF.IO/AFZ2W	https://doi.org/10.17605/OSF.IO/AFZ2W	male	hanoi	job status; marital status
Participants	Data Collection	Data and Materials	m00685	doi:10.17605/OSF.IO/AFZ2W	Open Science Framework	doi:10.17605/OSF.IO/AFZ2W	https://doi.org/10.17605/OSF.IO/AFZ2W	female	hanoi	job status; marital status
Participants	Data Collection	Data and Materials	m00686	doi:10.17605/OSF.IO/AFZ2W	Open Science Framework	doi:10.17605/OSF.IO/AFZ2W	https://doi.org/10.17605/OSF.IO/AFZ2W	female	hanoi	job status; marital status
Participants	Data Collection	Data and Materials	m00687	doi:10.17605/OSF.IO/AFZ2W	Open Science Framework	doi:10.17605/OSF.IO/AFZ2W	https://doi.org/10.17605/OSF.IO/AFZ2W	male	hanoi	job status; marital status
Participants	Data Collection	Data and Materials	m00688	doi:10.17605/OSF.IO/AFZ2W	Open Science Framework	doi:10.17605/OSF.IO/AFZ2W	https://doi.org/10.17605/OSF.IO/AFZ2W	male	hanoi	job status; marital status
Participants	Data Collection	Data and Materials	m00689	doi:10.17605/OSF.IO/AFZ2W	Open Science Framework	doi:10.17605/OSF.IO/AFZ2W	https://doi.org/10.17605/OSF.IO/AFZ2W	female	hanoi	job status; marital status
Participants	Data Collection	Data and Materials	m00690	doi:10.17605/OSF.IO/AFZ2W	Open Science Framework	doi:10.17605/OSF.IO/AFZ2W	https://doi.org/10.17605/OSF.IO/AFZ2W	female	hanoi	job status; marital status
Participants	Data Collection	Data and Materials	m00691	doi:10.17605/OSF.IO/AFZ2W	Open Science Framework	doi:10.17605/OSF.IO/AFZ2W	https://doi.org/10.17605/OSF.IO/AFZ2W	female	hanoi	job status; marital status
Participants	Data Collection	Data and Materials	m00692	doi:10.17605/OSF.IO/AFZ2W	Open Science Framework	doi:10.17605/OSF.IO/AFZ2W	https://doi.org/10.17605/OSF.IO/AFZ2W	female	hanoi	job status; marital status
Participants	Data Collection	Data and Materials	m00693	doi:10.17605/OSF.IO/AFZ2W	Open Science Framework	doi:10.17605/OSF.IO/AFZ2W	https://doi.org/10.17605/OSF.IO/AFZ2W	female	hanoi	job status; marital status
Participants	Data Collection	Data and Materials	m00694	doi:10.17605/OSF.IO/AFZ2W	Open Science Framework	doi:10.17605/OSF.IO/AFZ2W	https://doi.org/10.17605/OSF.IO/AFZ2W	male	hanoi	job status; marital status
Participants	Data Collection	Data and Materials	m00695	doi:10.17605/OSF.IO/AFZ2W	Open Science Framework	doi:10.17605/OSF.IO/AFZ2W	https://doi.org/10.17605/OSF.IO/AFZ2W	female	hanoi	job status; marital status
Participants	Data Collection	Data and Materials	m00696	doi:10.17605/OSF.IO/AFZ2W	Open Science Framework	doi:10.17605/OSF.IO/AFZ2W	https://doi.org/10.17605/OSF.IO/AFZ2W	male	hanoi	job status; marital status
Participants	Data Collection	Data and Materials	m00697	doi:10.17605/OSF.IO/AFZ2W	Open Science Framework	doi:10.17605/OSF.IO/AFZ2W	https://doi.org/10.17605/OSF.IO/AFZ2W	female	hanoi	job status; marital status
Participants	Data Collection	Data and Materials	m00698	doi:10.17605/OSF.IO/AFZ2W	Open Science Framework	doi:10.17605/OSF.IO/AFZ2W	https://doi.org/10.17605/OSF.IO/AFZ2W	female	hanoi	job status; marital status
Participants	Data Collection	Data and Materials	m00699	doi:10.17605/OSF.IO/AFZ2W	Open Science Framework	doi:10.17605/OSF.IO/AFZ2W	https://doi.org/10.17605/OSF.IO/AFZ2W	female	hanoi	job status; marital status
Participants	Data Collection	Data and Materials	m00700	doi:10.17605/OSF.IO/AFZ2W	Open Science Framework	doi:10.17605/OSF.IO/AFZ2W	https://doi.org/10.17605/OSF.IO/AFZ2W	female	hanoi	job status; marital status
Participants	Data Collection	Data and Materials	m00701	doi:10.17605/OSF.IO/AFZ2W	Open Science Framework	doi:10.17605/OSF.IO/AFZ2W	https://doi.org/10.17605/OSF.IO/AFZ2W	female	hanoi	job status; marital status
Participants	Data Collection	Data and Materials	m00702	doi:10.17605/OSF.IO/AFZ2W	Open Science Framework	doi:10.17605/OSF.IO/AFZ2W	https://doi.org/10.17605/OSF.IO/AFZ2W	female	hanoi	job status; marital status
Participants	Data Collection	Data and Materials	m00703	doi:10.17605/OSF.IO/AFZ2W	Open Science Framework	doi:10.17605/OSF.IO/AFZ2W	https://doi.org/10.17605/OSF.IO/AFZ2W	female	hanoi	job status; marital status
Participants	Data Collection	Data and Materials	m00704	doi:10.17605/OSF.IO/AFZ2W	Open Science Framework	doi:10.17605/OSF.IO/AFZ2W	https://doi.org/10.17605/OSF.IO/AFZ2W	female	hanoi	job status; marital status
Participants	Data Collection	Data and Materials	m00705	doi:10.17605/OSF.IO/AFZ2W	Open Science Framework	doi:10.17605/OSF.IO/AFZ2W	https://doi.org/10.17605/OSF.IO/AFZ2W	female	hanoi	job status; marital status
Participants	Data Collection	Data and Materials	m00706	doi:10.17605/OSF.IO/AFZ2W	Open Science Framework	doi:10.17605/OSF.IO/AFZ2W	https://doi.org/10.17605/OSF.IO/AFZ2W	female	hanoi	job status; marital status
Participants	Data Collection	Data and Materials	m00707	doi:10.17605/OSF.IO/AFZ2W	Open Science Framework	doi:10.17605/OSF.IO/AFZ2W	https://doi.org/10.17605/OSF.IO/AFZ2W	female	hanoi	job status; marital status
Participants	Data Collection	Data and Materials	m00708	doi:10.17605/OSF.IO/AFZ2W	Open Science Framework	doi:10.17605/OSF.IO/AFZ2W	https://doi.org/10.17605/OSF.IO/AFZ2W	female	hanoi	job status; marital status
Participants	Data Collection	Data and Materials	m00709	doi:10.17605/OSF.IO/AFZ2W	Open Science Framework	doi:10.17605/OSF.IO/AFZ2W	https://doi.org/10.17605/OSF.IO/AFZ2W	female	hanoi	job status; marital status
Participants	Data Collection	Data and Materials	m00710	doi:10.17605/OSF.IO/AFZ2W	Open Science Framework	doi:10.17605/OSF.IO/AFZ2W	https://doi.org/10.17605/OSF.IO/AFZ2W	female	hanoi	job status; marital status
Participants	Data Collection	Data and Materials	m00711	doi:10.17605/OSF.IO/AFZ2W	Open Science Framework	doi:10.17605/OSF.IO/AFZ2W	https://doi.org/10.17605/OSF.IO/AFZ2W	male	hanoi	job status; marital status
Participants	Data Collection	Data and Materials	m00712	doi:10.17605/OSF.IO/AFZ2W	Open Science Framework	doi:10.17605/OSF.IO/AFZ2W	https://doi.org/10.17605/OSF.IO/AFZ2W	female	hanoi	job status; marital status
Participants	Data Collection	Data and Materials	m00713	doi:10.17605/OSF.IO/AFZ2W	Open Science Framework	doi:10.17605/OSF.IO/AFZ2W	https://doi.org/10.17605/OSF.IO/AFZ2W	female	hanoi	job status; marital status
Participants	Data Collection	Data and Materials	m00714	doi:10.17605/OSF.IO/AFZ2W	Open Science Framework	doi:10.17605/OSF.IO/AFZ2W	https://doi.org/10.17605/OSF.IO/AFZ2W	male	hanoi	job status; marital status
Participants	Data Collection	Data and Materials	m00715	doi:10.17605/OSF.IO/AFZ2W	Open Science Framework	doi:10.17605/OSF.IO/AFZ2W	https://doi.org/10.17605/OSF.IO/AFZ2W	female	hanoi	job status; marital status
Participants	Data Collection	Data and Materials	m00716	doi:10.17605/OSF.IO/AFZ2W	Open Science Framework	doi:10.17605/OSF.IO/AFZ2W	https://doi.org/10.17605/OSF.IO/AFZ2W	female	hanoi	job status; marital status
Participants	Data Collection	Data and Materials	m00717	doi:10.17605/OSF.IO/AFZ2W	Open Science Framework	doi:10.17605/OSF.IO/AFZ2W	https://doi.org/10.17605/OSF.IO/AFZ2W	female	hanoi	job status; marital status
Participants	Data Collection	Data and Materials	m00718	doi:10.17605/OSF.IO/AFZ2W	Open Science Framework	doi:10.17605/OSF.IO/AFZ2W	https://doi.org/10.17605/OSF.IO/AFZ2W	female	hanoi	job status; marital status
Participants	Data Collection	Data and Materials	m00719	doi:10.17605/OSF.IO/AFZ2W	Open Science Framework	doi:10.17605/OSF.IO/AFZ2W	https://doi.org/10.17605/OSF.IO/AFZ2W	female	hanoi	job status; marital status
Participants	Data Collection	Data and Materials	m00720	doi:10.17605/OSF.IO/AFZ2W	Open Science Framework	doi:10.17605/OSF.IO/AFZ2W	https://doi.org/10.17605/OSF.IO/AFZ2W	female	hanoi	job status; marital status
Participants	Data Collection	Data and Materials	m00721	doi:10.17605/OSF.IO/AFZ2W	Open Science Framework	doi:10.17605/OSF.IO/AFZ2W	https://doi.org/10.17605/OSF.IO/AFZ2W	female	hanoi	job status; marital status
Participants	Data Collection	Data and Materials	m00722	doi:10.17605/OSF.IO/AFZ2W	Open Science Framework	doi:10.17605/OSF.IO/AFZ2W	https://doi.org/10.17605/OSF.IO/AFZ2W	female	hanoi	job status; marital status
Participants	Data Collection	Data and Materials	m00723	doi:10.17605/OSF.IO/AFZ2W	Open Science Framework	doi:10.17605/OSF.IO/AFZ2W	https://doi.org/10.17605/OSF.IO/AFZ2W	female	hanoi	job status; marital status
Participants	Data Collection	Data and Materials	m00724	doi:10.17605/OSF.IO/AFZ2W	Open Science Framework	doi:10.17605/OSF.IO/AFZ2W	https://doi.org/10.17605/OSF.IO/AFZ2W	male	hanoi	job status; marital status
Participants	Data Collection	Data and Materials	m00725	doi:10.17605/OSF.IO/AFZ2W	Open Science Framework	doi:10.17605/OSF.IO/AFZ2W	https://doi.org/10.17605/OSF.IO/AFZ2W	female	hanoi	job status; marital status
Participants	Data Collection	Data and Materials	m00726	doi:10.17605/OSF.IO/AFZ2W	Open Science Framework	doi:10.17605/OSF.IO/AFZ2W	https://doi.org/10.17605/OSF.IO/AFZ2W	male	hanoi	job status; marital status
Participants	Data Collection	Data and Materials	m00727	doi:10.17605/OSF.IO/AFZ2W	Open Science Framework	doi:10.17605/OSF.IO/AFZ2W	https://doi.org/10.17605/OSF.IO/AFZ2W	female	hanoi	job status; marital status
Participants	Data Collection	Data and Materials	m00728	doi:10.17605/OSF.IO/AFZ2W	Open Science Framework	doi:10.17605/OSF.IO/AFZ2W	https://doi.org/10.17605/OSF.IO/AFZ2W	female	hanoi	job status; marital status
Participants	Data Collection	Data and Materials	m00729	doi:10.17605/OSF.IO/AFZ2W	Open Science Framework	doi:10.17605/OSF.IO/AFZ2W	https://doi.org/10.17605/OSF.IO/AFZ2W	female	hungyen	job status; marital status
Participants	Data Collection	Data and Materials	m00730	doi:10.17605/OSF.IO/AFZ2W	Open Science Framework	doi:10.17605/OSF.IO/AFZ2W	https://doi.org/10.17605/OSF.IO/AFZ2W	female	hanoi	job status; marital status
Participants	Data Collection	Data and Materials	m00731	doi:10.17605/OSF.IO/AFZ2W	Open Science Framework	doi:10.17605/OSF.IO/AFZ2W	https://doi.org/10.17605/OSF.IO/AFZ2W	female	hanoi	job status; marital status
Participants	Data Collection	Data and Materials	m00732	doi:10.17605/OSF.IO/AFZ2W	Open Science Framework	doi:10.17605/OSF.IO/AFZ2W	https://doi.org/10.17605/OSF.IO/AFZ2W	male	hanoi	job status; marital status
Participants	Data Collection	Data and Materials	m00733	doi:10.17605/OSF.IO/AFZ2W	Open Science Framework	doi:10.17605/OSF.IO/AFZ2W	https://doi.org/10.17605/OSF.IO/AFZ2W	male	hanoi	job status; marital status
Participants	Data Collection	Data and Materials	m00734	doi:10.17605/OSF.IO/AFZ2W	Open Science Framework	doi:10.17605/OSF.IO/AFZ2W	https://doi.org/10.17605/OSF.IO/AFZ2W	female	hanoi	job status; marital status
Participants	Data Collection	Data and Materials	m00735	doi:10.17605/OSF.IO/AFZ2W	Open Science Framework	doi:10.17605/OSF.IO/AFZ2W	https://doi.org/10.17605/OSF.IO/AFZ2W	female	hanoi	job status; marital status
Participants	Data Collection	Data and Materials	m00736	doi:10.17605/OSF.IO/AFZ2W	Open Science Framework	doi:10.17605/OSF.IO/AFZ2W	https://doi.org/10.17605/OSF.IO/AFZ2W	female	hanoi	job status; marital status
Participants	Data Collection	Data and Materials	m00737	doi:10.17605/OSF.IO/AFZ2W	Open Science Framework	doi:10.17605/OSF.IO/AFZ2W	https://doi.org/10.17605/OSF.IO/AFZ2W	female	hanoi	job status; marital status
Participants	Data Collection	Data and Materials	m00738	doi:10.17605/OSF.IO/AFZ2W	Open Science Framework	doi:10.17605/OSF.IO/AFZ2W	https://doi.org/10.17605/OSF.IO/AFZ2W	male	hanoi	job status; marital status
Participants	Data Collection	Data and Materials	m00739	doi:10.17605/OSF.IO/AFZ2W	Open Science Framework	doi:10.17605/OSF.IO/AFZ2W	https://doi.org/10.17605/OSF.IO/AFZ2W	male	hanoi	job status; marital status
Participants	Data Collection	Data and Materials	m00740	doi:10.17605/OSF.IO/AFZ2W	Open Science Framework	doi:10.17605/OSF.IO/AFZ2W	https://doi.org/10.17605/OSF.IO/AFZ2W	female	hanoi	job status; marital status
Participants	Data Collection	Data and Materials	m00741	doi:10.17605/OSF.IO/AFZ2W	Open Science Framework	doi:10.17605/OSF.IO/AFZ2W	https://doi.org/10.17605/OSF.IO/AFZ2W	female	hanoi	job status; marital status
Participants	Data Collection	Data and Materials	m00742	doi:10.17605/OSF.IO/AFZ2W	Open Science Framework	doi:10.17605/OSF.IO/AFZ2W	https://doi.org/10.17605/OSF.IO/AFZ2W	female	hanoi	job status; marital status
Participants	Data Collection	Data and Materials	m00743	doi:10.17605/OSF.IO/AFZ2W	Open Science Framework	doi:10.17605/OSF.IO/AFZ2W	https://doi.org/10.17605/OSF.IO/AFZ2W	female	hanoi	job status; marital status
Participants	Data Collection	Data and Materials	m00744	doi:10.17605/OSF.IO/AFZ2W	Open Science Framework	doi:10.17605/OSF.IO/AFZ2W	https://doi.org/10.17605/OSF.IO/AFZ2W	male	hanoi	job status; marital status
Participants	Data Collection	Data and Materials	m00745	doi:10.17605/OSF.IO/AFZ2W	Open Science Framework	doi:10.17605/OSF.IO/AFZ2W	https://doi.org/10.17605/OSF.IO/AFZ2W	female	hanoi	job status; marital status
Participants	Data Collection	Data and Materials	m00746	doi:10.17605/OSF.IO/AFZ2W	Open Science Framework	doi:10.17605/OSF.IO/AFZ2W	https://doi.org/10.17605/OSF.IO/AFZ2W	female	hanoi	job status; marital status
Participants	Data Collection	Data and Materials	m00747	doi:10.17605/OSF.IO/AFZ2W	Open Science Framework	doi:10.17605/OSF.IO/AFZ2W	https://doi.org/10.17605/OSF.IO/AFZ2W	female	hanoi	job status; marital status
Participants	Data Collection	Data and Materials	m00748	doi:10.17605/OSF.IO/AFZ2W	Open Science Framework	doi:10.17605/OSF.IO/AFZ2W	https://doi.org/10.17605/OSF.IO/AFZ2W	male	hanoi	job status; marital status
Participants	Data Collection	Data and Materials	m00749	doi:10.17605/OSF.IO/AFZ2W	Open Science Framework	doi:10.17605/OSF.IO/AFZ2W	https://doi.org/10.17605/OSF.IO/AFZ2W	male	hanoi	job status; marital status
Participants	Data Collection	Data and Materials	m00750	doi:10.17605/OSF.IO/AFZ2W	Open Science Framework	doi:10.17605/OSF.IO/AFZ2W	https://doi.org/10.17605/OSF.IO/AFZ2W	male	hanoi	job status; marital status
Participants	Data Collection	Data and Materials	m00751	doi:10.17605/OSF.IO/AFZ2W	Open Science Framework	doi:10.17605/OSF.IO/AFZ2W	https://doi.org/10.17605/OSF.IO/AFZ2W	female	hanoi	job status; marital status
Participants	Data Collection	Data and Materials	m00752	doi:10.17605/OSF.IO/AFZ2W	Open Science Framework	doi:10.17605/OSF.IO/AFZ2W	https://doi.org/10.17605/OSF.IO/AFZ2W	female	hanoi	job status; marital status
Participants	Data Collection	Data and Materials	m00753	doi:10.17605/OSF.IO/AFZ2W	Open Science Framework	doi:10.17605/OSF.IO/AFZ2W	https://doi.org/10.17605/OSF.IO/AFZ2W	female	hanoi	job status; marital status
Participants	Data Collection	Data and Materials	m00754	doi:10.17605/OSF.IO/AFZ2W	Open Science Framework	doi:10.17605/OSF.IO/AFZ2W	https://doi.org/10.17605/OSF.IO/AFZ2W	female	hanoi	job status; marital status
Participants	Data Collection	Data and Materials	m00755	doi:10.17605/OSF.IO/AFZ2W	Open Science Framework	doi:10.17605/OSF.IO/AFZ2W	https://doi.org/10.17605/OSF.IO/AFZ2W	female	hanoi	job status; marital status
Participants	Data Collection	Data and Materials	m00756	doi:10.17605/OSF.IO/AFZ2W	Open Science Framework	doi:10.17605/OSF.IO/AFZ2W	https://doi.org/10.17605/OSF.IO/AFZ2W	male	hanoi	job status; marital status
Participants	Data Collection	Data and Materials	m00757	doi:10.17605/OSF.IO/AFZ2W	Open Science Framework	doi:10.17605/OSF.IO/AFZ2W	https://doi.org/10.17605/OSF.IO/AFZ2W	male	hanoi	job status; marital status
Participants	Data Collection	Data and Materials	m00758	doi:10.17605/OSF.IO/AFZ2W	Open Science Framework	doi:10.17605/OSF.IO/AFZ2W	https://doi.org/10.17605/OSF.IO/AFZ2W	female	hanoi	job status; marital status
Participants	Data Collection	Data and Materials	m00759	doi:10.17605/OSF.IO/AFZ2W	Open Science Framework	doi:10.17605/OSF.IO/AFZ2W	https://doi.org/10.17605/OSF.IO/AFZ2W	female	hanoi	job status; marital status
Participants	Data Collection	Data and Materials	m00760	doi:10.17605/OSF.IO/AFZ2W	Open Science Framework	doi:10.17605/OSF.IO/AFZ2W	https://doi.org/10.17605/OSF.IO/AFZ2W	female	hanoi	job status; marital status
Participants	Data Collection	Data and Materials	m00761	doi:10.17605/OSF.IO/AFZ2W	Open Science Framework	doi:10.17605/OSF.IO/AFZ2W	https://doi.org/10.17605/OSF.IO/AFZ2W	female	hanoi	job status; marital status
Participants	Data Collection	Data and Materials	m00762	doi:10.17605/OSF.IO/AFZ2W	Open Science Framework	doi:10.17605/OSF.IO/AFZ2W	https://doi.org/10.17605/OSF.IO/AFZ2W	female	hanoi	job status; marital status
Participants	Data Collection	Data and Materials	m00763	doi:10.17605/OSF.IO/AFZ2W	Open Science Framework	doi:10.17605/OSF.IO/AFZ2W	https://doi.org/10.17605/OSF.IO/AFZ2W	male	hanoi	job status; marital status
Participants	Data Collection	Data and Materials	m00764	doi:10.17605/OSF.IO/AFZ2W	Open Science Framework	doi:10.17605/OSF.IO/AFZ2W	https://doi.org/10.17605/OSF.IO/AFZ2W	female	hanoi	job status; marital status
Participants	Data Collection	Data and Materials	m00765	doi:10.17605/OSF.IO/AFZ2W	Open Science Framework	doi:10.17605/OSF.IO/AFZ2W	https://doi.org/10.17605/OSF.IO/AFZ2W	female	hanoi	job status; marital status
Participants	Data Collection	Data and Materials	m00766	doi:10.17605/OSF.IO/AFZ2W	Open Science Framework	doi:10.17605/OSF.IO/AFZ2W	https://doi.org/10.17605/OSF.IO/AFZ2W	female	hanoi	job status; marital status
Participants	Data Collection	Data and Materials	m00767	doi:10.17605/OSF.IO/AFZ2W	Open Science Framework	doi:10.17605/OSF.IO/AFZ2W	https://doi.org/10.17605/OSF.IO/AFZ2W	female	hanoi	job status; marital status
Participants	Data Collection	Data and Materials	m00768	doi:10.17605/OSF.IO/AFZ2W	Open Science Framework	doi:10.17605/OSF.IO/AFZ2W	https://doi.org/10.17605/OSF.IO/AFZ2W	female	hanoi	job status; marital status
Participants	Data Collection	Data and Materials	m00769	doi:10.17605/OSF.IO/AFZ2W	Open Science Framework	doi:10.17605/OSF.IO/AFZ2W	https://doi.org/10.17605/OSF.IO/AFZ2W	male	hanoi	job status; marital status
Participants	Data Collection	Data and Materials	m00770	doi:10.17605/OSF.IO/AFZ2W	Open Science Framework	doi:10.17605/OSF.IO/AFZ2W	https://doi.org/10.17605/OSF.IO/AFZ2W	female	hanoi	job status; marital status
Participants	Data Collection	Data and Materials	m00771	doi:10.17605/OSF.IO/AFZ2W	Open Science Framework	doi:10.17605/OSF.IO/AFZ2W	https://doi.org/10.17605/OSF.IO/AFZ2W	female	hanoi	job status; marital status
Participants	Data Collection	Data and Materials	m00772	doi:10.17605/OSF.IO/AFZ2W	Open Science Framework	doi:10.17605/OSF.IO/AFZ2W	https://doi.org/10.17605/OSF.IO/AFZ2W	male	hanoi	job status; marital status
Participants	Data Collection	Data and Materials	m00773	doi:10.17605/OSF.IO/AFZ2W	Open Science Framework	doi:10.17605/OSF.IO/AFZ2W	https://doi.org/10.17605/OSF.IO/AFZ2W	male	hanoi	job status; marital status
Participants	Data Collection	Data and Materials	m00774	doi:10.17605/OSF.IO/AFZ2W	Open Science Framework	doi:10.17605/OSF.IO/AFZ2W	https://doi.org/10.17605/OSF.IO/AFZ2W	male	hanoi	job status; marital status
Participants	Data Collection	Data and Materials	m00775	doi:10.17605/OSF.IO/AFZ2W	Open Science Framework	doi:10.17605/OSF.IO/AFZ2W	https://doi.org/10.17605/OSF.IO/AFZ2W	female	hanoi	job status; marital status
Participants	Data Collection	Data and Materials	m00776	doi:10.17605/OSF.IO/AFZ2W	Open Science Framework	doi:10.17605/OSF.IO/AFZ2W	https://doi.org/10.17605/OSF.IO/AFZ2W	female	hanoi	job status; marital status
Participants	Data Collection	Data and Materials	m00777	doi:10.17605/OSF.IO/AFZ2W	Open Science Framework	doi:10.17605/OSF.IO/AFZ2W	https://doi.org/10.17605/OSF.IO/AFZ2W	female	hanoi	job status; marital status
Participants	Data Collection	Data and Materials	m00778	doi:10.17605/OSF.IO/AFZ2W	Open Science Framework	doi:10.17605/OSF.IO/AFZ2W	https://doi.org/10.17605/OSF.IO/AFZ2W	male	hanoi	job status; marital status
Participants	Data Collection	Data and Materials	m00779	doi:10.17605/OSF.IO/AFZ2W	Open Science Framework	doi:10.17605/OSF.IO/AFZ2W	https://doi.org/10.17605/OSF.IO/AFZ2W	female	hanoi	job status; marital status
Participants	Data Collection	Data and Materials	m00780	doi:10.17605/OSF.IO/AFZ2W	Open Science Framework	doi:10.17605/OSF.IO/AFZ2W	https://doi.org/10.17605/OSF.IO/AFZ2W	male	hanoi	job status; marital status
Participants	Data Collection	Data and Materials	m00781	doi:10.17605/OSF.IO/AFZ2W	Open Science Framework	doi:10.17605/OSF.IO/AFZ2W	https://doi.org/10.17605/OSF.IO/AFZ2W	female	hanoi	job status; marital status
Participants	Data Collection	Data and Materials	m00782	doi:10.17605/OSF.IO/AFZ2W	Open Science Framework	doi:10.17605/OSF.IO/AFZ2W	https://doi.org/10.17605/OSF.IO/AFZ2W	male	hanoi	job status; marital status
Participants	Data Collection	Data and Materials	m00783	doi:10.17605/OSF.IO/AFZ2W	Open Science Framework	doi:10.17605/OSF.IO/AFZ2W	https://doi.org/10.17605/OSF.IO/AFZ2W	male	hanoi	job status; marital status
Participants	Data Collection	Data and Materials	m00784	doi:10.17605/OSF.IO/AFZ2W	Open Science Framework	doi:10.17605/OSF.IO/AFZ2W	https://doi.org/10.17605/OSF.IO/AFZ2W	female	hanoi	job status; marital status
Participants	Data Collection	Data and Materials	m00785	doi:10.17605/OSF.IO/AFZ2W	Open Science Framework	doi:10.17605/OSF.IO/AFZ2W	https://doi.org/10.17605/OSF.IO/AFZ2W	female	hanoi	job status; marital status
Participants	Data Collection	Data and Materials	m00786	doi:10.17605/OSF.IO/AFZ2W	Open Science Framework	doi:10.17605/OSF.IO/AFZ2W	https://doi.org/10.17605/OSF.IO/AFZ2W	female	hanoi	job status; marital status
Participants	Data Collection	Data and Materials	m00787	doi:10.17605/OSF.IO/AFZ2W	Open Science Framework	doi:10.17605/OSF.IO/AFZ2W	https://doi.org/10.17605/OSF.IO/AFZ2W	female	hanoi	job status; marital status
Participants	Data Collection	Data and Materials	m00788	doi:10.17605/OSF.IO/AFZ2W	Open Science Framework	doi:10.17605/OSF.IO/AFZ2W	https://doi.org/10.17605/OSF.IO/AFZ2W	female	hanoi	job status; marital status
Participants	Data Collection	Data and Materials	m00789	doi:10.17605/OSF.IO/AFZ2W	Open Science Framework	doi:10.17605/OSF.IO/AFZ2W	https://doi.org/10.17605/OSF.IO/AFZ2W	male	hanoi	job status; marital status
Participants	Data Collection	Data and Materials	m00790	doi:10.17605/OSF.IO/AFZ2W	Open Science Framework	doi:10.17605/OSF.IO/AFZ2W	https://doi.org/10.17605/OSF.IO/AFZ2W	female	hanoi	job status; marital status
Participants	Data Collection	Data and Materials	m00791	doi:10.17605/OSF.IO/AFZ2W	Open Science Framework	doi:10.17605/OSF.IO/AFZ2W	https://doi.org/10.17605/OSF.IO/AFZ2W	female	hanoi	job status; marital status
Participants	Data Collection	Data and Materials	m00792	doi:10.17605/OSF.IO/AFZ2W	Open Science Framework	doi:10.17605/OSF.IO/AFZ2W	https://doi.org/10.17605/OSF.IO/AFZ2W	female	hanoi	job status; marital status
Participants	Data Collection	Data and Materials	m00793	doi:10.17605/OSF.IO/AFZ2W	Open Science Framework	doi:10.17605/OSF.IO/AFZ2W	https://doi.org/10.17605/OSF.IO/AFZ2W	female	hanoi	job status; marital status
Participants	Data Collection	Data and Materials	m00794	doi:10.17605/OSF.IO/AFZ2W	Open Science Framework	doi:10.17605/OSF.IO/AFZ2W	https://doi.org/10.17605/OSF.IO/AFZ2W	female	hanoi	job status; marital status
Participants	Data Collection	Data and Materials	m00795	doi:10.17605/OSF.IO/AFZ2W	Open Science Framework	doi:10.17605/OSF.IO/AFZ2W	https://doi.org/10.17605/OSF.IO/AFZ2W	male	hanoi	job status; marital status
Participants	Data Collection	Data and Materials	m00796	doi:10.17605/OSF.IO/AFZ2W	Open Science Framework	doi:10.17605/OSF.IO/AFZ2W	https://doi.org/10.17605/OSF.IO/AFZ2W	male	hanoi	job status; marital status
Participants	Data Collection	Data and Materials	m00797	doi:10.17605/OSF.IO/AFZ2W	Open Science Framework	doi:10.17605/OSF.IO/AFZ2W	https://doi.org/10.17605/OSF.IO/AFZ2W	female	hanoi	job status; marital status
Participants	Data Collection	Data and Materials	m00798	doi:10.17605/OSF.IO/AFZ2W	Open Science Framework	doi:10.17605/OSF.IO/AFZ2W	https://doi.org/10.17605/OSF.IO/AFZ2W	female	hanoi	job status; marital status
Participants	Data Collection	Data and Materials	m00799	doi:10.17605/OSF.IO/AFZ2W	Open Science Framework	doi:10.17605/OSF.IO/AFZ2W	https://doi.org/10.17605/OSF.IO/AFZ2W	female	hanoi	job status; marital status
Participants	Data Collection	Data and Materials	m00800	doi:10.17605/OSF.IO/AFZ2W	Open Science Framework	doi:10.17605/OSF.IO/AFZ2W	https://doi.org/10.17605/OSF.IO/AFZ2W	female	hanoi	job status; marital status
Participants	Data Collection	Data and Materials	m00801	doi:10.17605/OSF.IO/AFZ2W	Open Science Framework	doi:10.17605/OSF.IO/AFZ2W	https://doi.org/10.17605/OSF.IO/AFZ2W	female	hanoi	job status; marital status
Participants	Data Collection	Data and Materials	m00802	doi:10.17605/OSF.IO/AFZ2W	Open Science Framework	doi:10.17605/OSF.IO/AFZ2W	https://doi.org/10.17605/OSF.IO/AFZ2W	male	hanoi	job status; marital status
Participants	Data Collection	Data and Materials	m00803	doi:10.17605/OSF.IO/AFZ2W	Open Science Framework	doi:10.17605/OSF.IO/AFZ2W	https://doi.org/10.17605/OSF.IO/AFZ2W	female	hanoi	job status; marital status
Participants	Data Collection	Data and Materials	m00804	doi:10.17605/OSF.IO/AFZ2W	Open Science Framework	doi:10.17605/OSF.IO/AFZ2W	https://doi.org/10.17605/OSF.IO/AFZ2W	female	hanoi	job status; marital status
Participants	Data Collection	Data and Materials	m00805	doi:10.17605/OSF.IO/AFZ2W	Open Science Framework	doi:10.17605/OSF.IO/AFZ2W	https://doi.org/10.17605/OSF.IO/AFZ2W	female	hanoi	job status; marital status
Participants	Data Collection	Data and Materials	m00806	doi:10.17605/OSF.IO/AFZ2W	Open Science Framework	doi:10.17605/OSF.IO/AFZ2W	https://doi.org/10.17605/OSF.IO/AFZ2W	female	hanoi	job status; marital status
Participants	Data Collection	Data and Materials	m00807	doi:10.17605/OSF.IO/AFZ2W	Open Science Framework	doi:10.17605/OSF.IO/AFZ2W	https://doi.org/10.17605/OSF.IO/AFZ2W	female	hanoi	job status; marital status
Participants	Data Collection	Data and Materials	m00808	doi:10.17605/OSF.IO/AFZ2W	Open Science Framework	doi:10.17605/OSF.IO/AFZ2W	https://doi.org/10.17605/OSF.IO/AFZ2W	male	hanoi	job status; marital status
Participants	Data Collection	Data and Materials	m00809	doi:10.17605/OSF.IO/AFZ2W	Open Science Framework	doi:10.17605/OSF.IO/AFZ2W	https://doi.org/10.17605/OSF.IO/AFZ2W	female	hanoi	job status; marital status
Participants	Data Collection	Data and Materials	m00810	doi:10.17605/OSF.IO/AFZ2W	Open Science Framework	doi:10.17605/OSF.IO/AFZ2W	https://doi.org/10.17605/OSF.IO/AFZ2W	female	hanoi	job status; marital status
Participants	Data Collection	Data and Materials	m00811	doi:10.17605/OSF.IO/AFZ2W	Open Science Framework	doi:10.17605/OSF.IO/AFZ2W	https://doi.org/10.17605/OSF.IO/AFZ2W	female	hanoi	job status; marital status
Participants	Data Collection	Data and Materials	m00812	doi:10.17605/OSF.IO/AFZ2W	Open Science Framework	doi:10.17605/OSF.IO/AFZ2W	https://doi.org/10.17605/OSF.IO/AFZ2W	female	hanoi	job status; marital status
Participants	Data Collection	Data and Materials	m00813	doi:10.17605/OSF.IO/AFZ2W	Open Science Framework	doi:10.17605/OSF.IO/AFZ2W	https://doi.org/10.17605/OSF.IO/AFZ2W	female	hanoi	job status; marital status
Participants	Data Collection	Data and Materials	m00814	doi:10.17605/OSF.IO/AFZ2W	Open Science Framework	doi:10.17605/OSF.IO/AFZ2W	https://doi.org/10.17605/OSF.IO/AFZ2W	female	hanoi	job status; marital status
Participants	Data Collection	Data and Materials	m00815	doi:10.17605/OSF.IO/AFZ2W	Open Science Framework	doi:10.17605/OSF.IO/AFZ2W	https://doi.org/10.17605/OSF.IO/AFZ2W	female	hanoi	job status; marital status
Participants	Data Collection	Data and Materials	m00816	doi:10.17605/OSF.IO/AFZ2W	Open Science Framework	doi:10.17605/OSF.IO/AFZ2W	https://doi.org/10.17605/OSF.IO/AFZ2W	female	hanoi	job status; marital status
Participants	Data Collection	Data and Materials	m00817	doi:10.17605/OSF.IO/AFZ2W	Open Science Framework	doi:10.17605/OSF.IO/AFZ2W	https://doi.org/10.17605/OSF.IO/AFZ2W	female	hanoi	job status; marital status
Participants	Data Collection	Data and Materials	m00818	doi:10.17605/OSF.IO/AFZ2W	Open Science Framework	doi:10.17605/OSF.IO/AFZ2W	https://doi.org/10.17605/OSF.IO/AFZ2W	female	hanoi	job status; marital status
Participants	Data Collection	Data and Materials	m00819	doi:10.17605/OSF.IO/AFZ2W	Open Science Framework	doi:10.17605/OSF.IO/AFZ2W	https://doi.org/10.17605/OSF.IO/AFZ2W	female	hanoi	job status; marital status
Participants	Data Collection	Data and Materials	m00820	doi:10.17605/OSF.IO/AFZ2W	Open Science Framework	doi:10.17605/OSF.IO/AFZ2W	https://doi.org/10.17605/OSF.IO/AFZ2W	female	hanoi	job status; marital status
Participants	Data Collection	Data and Materials	m00821	doi:10.17605/OSF.IO/AFZ2W	Open Science Framework	doi:10.17605/OSF.IO/AFZ2W	https://doi.org/10.17605/OSF.IO/AFZ2W	female	hanoi	job status; marital status
Participants	Data Collection	Data and Materials	m00822	doi:10.17605/OSF.IO/AFZ2W	Open Science Framework	doi:10.17605/OSF.IO/AFZ2W	https://doi.org/10.17605/OSF.IO/AFZ2W	male	hanoi	job status; marital status
Participants	Data Collection	Data and Materials	m00823	doi:10.17605/OSF.IO/AFZ2W	Open Science Framework	doi:10.17605/OSF.IO/AFZ2W	https://doi.org/10.17605/OSF.IO/AFZ2W	female	hanoi	job status; marital status
Participants	Data Collection	Data and Materials	m00824	doi:10.17605/OSF.IO/AFZ2W	Open Science Framework	doi:10.17605/OSF.IO/AFZ2W	https://doi.org/10.17605/OSF.IO/AFZ2W	male	hanoi	job status; marital status
Participants	Data Collection	Data and Materials	m00825	doi:10.17605/OSF.IO/AFZ2W	Open Science Framework	doi:10.17605/OSF.IO/AFZ2W	https://doi.org/10.17605/OSF.IO/AFZ2W	female	hanoi	job status; marital status
Participants	Data Collection	Data and Materials	m00826	doi:10.17605/OSF.IO/AFZ2W	Open Science Framework	doi:10.17605/OSF.IO/AFZ2W	https://doi.org/10.17605/OSF.IO/AFZ2W	female	hanoi	job status; marital status
Participants	Data Collection	Data and Materials	m00827	doi:10.17605/OSF.IO/AFZ2W	Open Science Framework	doi:10.17605/OSF.IO/AFZ2W	https://doi.org/10.17605/OSF.IO/AFZ2W	female	hanoi	job status; marital status
Participants	Data Collection	Data and Materials	m00828	doi:10.17605/OSF.IO/AFZ2W	Open Science Framework	doi:10.17605/OSF.IO/AFZ2W	https://doi.org/10.17605/OSF.IO/AFZ2W	female	hanoi	job status; marital status
Participants	Data Collection	Data and Materials	m00829	doi:10.17605/OSF.IO/AFZ2W	Open Science Framework	doi:10.17605/OSF.IO/AFZ2W	https://doi.org/10.17605/OSF.IO/AFZ2W	female	hanoi	job status; marital status
Participants	Data Collection	Data and Materials	m00830	doi:10.17605/OSF.IO/AFZ2W	Open Science Framework	doi:10.17605/OSF.IO/AFZ2W	https://doi.org/10.17605/OSF.IO/AFZ2W	female	hanoi	job status; marital status
Participants	Data Collection	Data and Materials	m00831	doi:10.17605/OSF.IO/AFZ2W	Open Science Framework	doi:10.17605/OSF.IO/AFZ2W	https://doi.org/10.17605/OSF.IO/AFZ2W	female	hanoi	job status; marital status
Participants	Data Collection	Data and Materials	m00832	doi:10.17605/OSF.IO/AFZ2W	Open Science Framework	doi:10.17605/OSF.IO/AFZ2W	https://doi.org/10.17605/OSF.IO/AFZ2W	male	hanoi	job status; marital status
Participants	Data Collection	Data and Materials	m00833	doi:10.17605/OSF.IO/AFZ2W	Open Science Framework	doi:10.17605/OSF.IO/AFZ2W	https://doi.org/10.17605/OSF.IO/AFZ2W	male	hanoi	job status; marital status
Participants	Data Collection	Data and Materials	m00834	doi:10.17605/OSF.IO/AFZ2W	Open Science Framework	doi:10.17605/OSF.IO/AFZ2W	https://doi.org/10.17605/OSF.IO/AFZ2W	female	hanoi	job status; marital status
Participants	Data Collection	Data and Materials	m00835	doi:10.17605/OSF.IO/AFZ2W	Open Science Framework	doi:10.17605/OSF.IO/AFZ2W	https://doi.org/10.17605/OSF.IO/AFZ2W	female	hanoi	job status; marital status
Participants	Data Collection	Data and Materials	m00836	doi:10.17605/OSF.IO/AFZ2W	Open Science Framework	doi:10.17605/OSF.IO/AFZ2W	https://doi.org/10.17605/OSF.IO/AFZ2W	female	hanoi	job status; marital status
Participants	Data Collection	Data and Materials	m00837	doi:10.17605/OSF.IO/AFZ2W	Open Science Framework	doi:10.17605/OSF.IO/AFZ2W	https://doi.org/10.17605/OSF.IO/AFZ2W	male	hanoi	job status; marital status
Participants	Data Collection	Data and Materials	m00838	doi:10.17605/OSF.IO/AFZ2W	Open Science Framework	doi:10.17605/OSF.IO/AFZ2W	https://doi.org/10.17605/OSF.IO/AFZ2W	female	hanoi	job status; marital status
Participants	Data Collection	Data and Materials	m00839	doi:10.17605/OSF.IO/AFZ2W	Open Science Framework	doi:10.17605/OSF.IO/AFZ2W	https://doi.org/10.17605/OSF.IO/AFZ2W	female	hanoi	job status; marital status
Participants	Data Collection	Data and Materials	m00840	doi:10.17605/OSF.IO/AFZ2W	Open Science Framework	doi:10.17605/OSF.IO/AFZ2W	https://doi.org/10.17605/OSF.IO/AFZ2W	male	hanoi	job status; marital status
Participants	Data Collection	Data and Materials	m00841	doi:10.17605/OSF.IO/AFZ2W	Open Science Framework	doi:10.17605/OSF.IO/AFZ2W	https://doi.org/10.17605/OSF.IO/AFZ2W	female	hanoi	job status; marital status
Participants	Data Collection	Data and Materials	m00842	doi:10.17605/OSF.IO/AFZ2W	Open Science Framework	doi:10.17605/OSF.IO/AFZ2W	https://doi.org/10.17605/OSF.IO/AFZ2W	male	hanoi	job status; marital status
Participants	Data Collection	Data and Materials	m00843	doi:10.17605/OSF.IO/AFZ2W	Open Science Framework	doi:10.17605/OSF.IO/AFZ2W	https://doi.org/10.17605/OSF.IO/AFZ2W	female	hanoi	job status; marital status
Participants	Data Collection	Data and Materials	m00844	doi:10.17605/OSF.IO/AFZ2W	Open Science Framework	doi:10.17605/OSF.IO/AFZ2W	https://doi.org/10.17605/OSF.IO/AFZ2W	female	hanoi	job status; marital status
Participants	Data Collection	Data and Materials	m00845	doi:10.17605/OSF.IO/AFZ2W	Open Science Framework	doi:10.17605/OSF.IO/AFZ2W	https://doi.org/10.17605/OSF.IO/AFZ2W	female	hanoi	job status; marital status
Participants	Data Collection	Data and Materials	m00846	doi:10.17605/OSF.IO/AFZ2W	Open Science Framework	doi:10.17605/OSF.IO/AFZ2W	https://doi.org/10.17605/OSF.IO/AFZ2W	female	hanoi	job status; marital status
Participants	Data Collection	Data and Materials	m00847	doi:10.17605/OSF.IO/AFZ2W	Open Science Framework	doi:10.17605/OSF.IO/AFZ2W	https://doi.org/10.17605/OSF.IO/AFZ2W	female	hanoi	job status; marital status
Participants	Data Collection	Data and Materials	m00848	doi:10.17605/OSF.IO/AFZ2W	Open Science Framework	doi:10.17605/OSF.IO/AFZ2W	https://doi.org/10.17605/OSF.IO/AFZ2W	female	hanoi	job status; marital status
Participants	Data Collection	Data and Materials	m00849	doi:10.17605/OSF.IO/AFZ2W	Open Science Framework	doi:10.17605/OSF.IO/AFZ2W	https://doi.org/10.17605/OSF.IO/AFZ2W	female	hanoi	job status; marital status
Participants	Data Collection	Data and Materials	m00850	doi:10.17605/OSF.IO/AFZ2W	Open Science Framework	doi:10.17605/OSF.IO/AFZ2W	https://doi.org/10.17605/OSF.IO/AFZ2W	male	hanoi	job status; marital status
Participants	Data Collection	Data and Materials	m00851	doi:10.17605/OSF.IO/AFZ2W	Open Science Framework	doi:10.17605/OSF.IO/AFZ2W	https://doi.org/10.17605/OSF.IO/AFZ2W	female	hanoi	job status; marital status
Participants	Data Collection	Data and Materials	m00852	doi:10.17605/OSF.IO/AFZ2W	Open Science Framework	doi:10.17605/OSF.IO/AFZ2W	https://doi.org/10.17605/OSF.IO/AFZ2W	female	hanoi	job status; marital status
Participants	Data Collection	Data and Materials	m00853	doi:10.17605/OSF.IO/AFZ2W	Open Science Framework	doi:10.17605/OSF.IO/AFZ2W	https://doi.org/10.17605/OSF.IO/AFZ2W	male	hanoi	job status; marital status
Participants	Data Collection	Data and Materials	m00854	doi:10.17605/OSF.IO/AFZ2W	Open Science Framework	doi:10.17605/OSF.IO/AFZ2W	https://doi.org/10.17605/OSF.IO/AFZ2W	female	hanoi	job status; marital status
Participants	Data Collection	Data and Materials	m00855	doi:10.17605/OSF.IO/AFZ2W	Open Science Framework	doi:10.17605/OSF.IO/AFZ2W	https://doi.org/10.17605/OSF.IO/AFZ2W	female	hanoi	job status; marital status
Participants	Data Collection	Data and Materials	m00856	doi:10.17605/OSF.IO/AFZ2W	Open Science Framework	doi:10.17605/OSF.IO/AFZ2W	https://doi.org/10.17605/OSF.IO/AFZ2W	male	hanoi	job status; marital status
Participants	Data Collection	Data and Materials	m00857	doi:10.17605/OSF.IO/AFZ2W	Open Science Framework	doi:10.17605/OSF.IO/AFZ2W	https://doi.org/10.17605/OSF.IO/AFZ2W	female	hanoi	job status; marital status
Participants	Data Collection	Data and Materials	m00858	doi:10.17605/OSF.IO/AFZ2W	Open Science Framework	doi:10.17605/OSF.IO/AFZ2W	https://doi.org/10.17605/OSF.IO/AFZ2W	female	hanoi	job status; marital status
Participants	Data Collection	Data and Materials	m00859	doi:10.17605/OSF.IO/AFZ2W	Open Science Framework	doi:10.17605/OSF.IO/AFZ2W	https://doi.org/10.17605/OSF.IO/AFZ2W	female	hanoi	job status; marital status
Participants	Data Collection	Data and Materials	m00860	doi:10.17605/OSF.IO/AFZ2W	Open Science Framework	doi:10.17605/OSF.IO/AFZ2W	https://doi.org/10.17605/OSF.IO/AFZ2W	female	hanoi	job status; marital status
Participants	Data Collection	Data and Materials	m00861	doi:10.17605/OSF.IO/AFZ2W	Open Science Framework	doi:10.17605/OSF.IO/AFZ2W	https://doi.org/10.17605/OSF.IO/AFZ2W	female	hanoi	job status; marital status
Participants	Data Collection	Data and Materials	m00862	doi:10.17605/OSF.IO/AFZ2W	Open Science Framework	doi:10.17605/OSF.IO/AFZ2W	https://doi.org/10.17605/OSF.IO/AFZ2W	male	hanoi	job status; marital status
Participants	Data Collection	Data and Materials	m00863	doi:10.17605/OSF.IO/AFZ2W	Open Science Framework	doi:10.17605/OSF.IO/AFZ2W	https://doi.org/10.17605/OSF.IO/AFZ2W	female	hanoi	job status; marital status
Participants	Data Collection	Data and Materials	m00864	doi:10.17605/OSF.IO/AFZ2W	Open Science Framework	doi:10.17605/OSF.IO/AFZ2W	https://doi.org/10.17605/OSF.IO/AFZ2W	male	hanoi	job status; marital status
Participants	Data Collection	Data and Materials	m00865	doi:10.17605/OSF.IO/AFZ2W	Open Science Framework	doi:10.17605/OSF.IO/AFZ2W	https://doi.org/10.17605/OSF.IO/AFZ2W	female	hanoi	job status; marital status
Participants	Data Collection	Data and Materials	m00866	doi:10.17605/OSF.IO/AFZ2W	Open Science Framework	doi:10.17605/OSF.IO/AFZ2W	https://doi.org/10.17605/OSF.IO/AFZ2W	female	thaibinh	job status; marital status
Participants	Data Collection	Data and Materials	m00867	doi:10.17605/OSF.IO/AFZ2W	Open Science Framework	doi:10.17605/OSF.IO/AFZ2W	https://doi.org/10.17605/OSF.IO/AFZ2W	female	hanoi	job status; marital status
Participants	Data Collection	Data and Materials	m00868	doi:10.17605/OSF.IO/AFZ2W	Open Science Framework	doi:10.17605/OSF.IO/AFZ2W	https://doi.org/10.17605/OSF.IO/AFZ2W	female	hanoi	job status; marital status
Participants	Data Collection	Data and Materials	m00869	doi:10.17605/OSF.IO/AFZ2W	Open Science Framework	doi:10.17605/OSF.IO/AFZ2W	https://doi.org/10.17605/OSF.IO/AFZ2W	female	hanoi	job status; marital status
Participants	Data Collection	Data and Materials	m00870	doi:10.17605/OSF.IO/AFZ2W	Open Science Framework	doi:10.17605/OSF.IO/AFZ2W	https://doi.org/10.17605/OSF.IO/AFZ2W	female	hanoi	job status; marital status
Participants	Data Collection	Data and Materials	m00871	doi:10.17605/OSF.IO/AFZ2W	Open Science Framework	doi:10.17605/OSF.IO/AFZ2W	https://doi.org/10.17605/OSF.IO/AFZ2W	female	hanoi	job status; marital status
Participants	Data Collection	Data and Materials	m00872	doi:10.17605/OSF.IO/AFZ2W	Open Science Framework	doi:10.17605/OSF.IO/AFZ2W	https://doi.org/10.17605/OSF.IO/AFZ2W	female	hanoi	job status; marital status
Participants	Data Collection	Data and Materials	m00873	doi:10.17605/OSF.IO/AFZ2W	Open Science Framework	doi:10.17605/OSF.IO/AFZ2W	https://doi.org/10.17605/OSF.IO/AFZ2W	female	hanoi	job status; marital status
Participants	Data Collection	Data and Materials	m00874	doi:10.17605/OSF.IO/AFZ2W	Open Science Framework	doi:10.17605/OSF.IO/AFZ2W	https://doi.org/10.17605/OSF.IO/AFZ2W	female	hungyen	job status; marital status
Participants	Data Collection	Data and Materials	m00875	doi:10.17605/OSF.IO/AFZ2W	Open Science Framework	doi:10.17605/OSF.IO/AFZ2W	https://doi.org/10.17605/OSF.IO/AFZ2W	male	hungyen	job status; marital status
Participants	Data Collection	Data and Materials	m00876	doi:10.17605/OSF.IO/AFZ2W	Open Science Framework	doi:10.17605/OSF.IO/AFZ2W	https://doi.org/10.17605/OSF.IO/AFZ2W	female	hungyen	job status; marital status
Participants	Data Collection	Data and Materials	m00877	doi:10.17605/OSF.IO/AFZ2W	Open Science Framework	doi:10.17605/OSF.IO/AFZ2W	https://doi.org/10.17605/OSF.IO/AFZ2W	female	hanoi	job status; marital status
Participants	Data Collection	Data and Materials	m00878	doi:10.17605/OSF.IO/AFZ2W	Open Science Framework	doi:10.17605/OSF.IO/AFZ2W	https://doi.org/10.17605/OSF.IO/AFZ2W	female	hanoi	job status; marital status
Participants	Data Collection	Data and Materials	m00879	doi:10.17605/OSF.IO/AFZ2W	Open Science Framework	doi:10.17605/OSF.IO/AFZ2W	https://doi.org/10.17605/OSF.IO/AFZ2W	female	hungyen	job status; marital status
Participants	Data Collection	Data and Materials	m00880	doi:10.17605/OSF.IO/AFZ2W	Open Science Framework	doi:10.17605/OSF.IO/AFZ2W	https://doi.org/10.17605/OSF.IO/AFZ2W	female	hungyen	job status; marital status
Participants	Data Collection	Data and Materials	m00881	doi:10.17605/OSF.IO/AFZ2W	Open Science Framework	doi:10.17605/OSF.IO/AFZ2W	https://doi.org/10.17605/OSF.IO/AFZ2W	male	hungyen	job status; marital status
Participants	Data Collection	Data and Materials	m00882	doi:10.17605/OSF.IO/AFZ2W	Open Science Framework	doi:10.17605/OSF.IO/AFZ2W	https://doi.org/10.17605/OSF.IO/AFZ2W	male	hungyen	job status; marital status
Participants	Data Collection	Data and Materials	m00883	doi:10.17605/OSF.IO/AFZ2W	Open Science Framework	doi:10.17605/OSF.IO/AFZ2W	https://doi.org/10.17605/OSF.IO/AFZ2W	female	hungyen	job status; marital status
Participants	Data Collection	Data and Materials	m00884	doi:10.17605/OSF.IO/AFZ2W	Open Science Framework	doi:10.17605/OSF.IO/AFZ2W	https://doi.org/10.17605/OSF.IO/AFZ2W	female	hungyen	job status; marital status
Participants	Data Collection	Data and Materials	m00885	doi:10.17605/OSF.IO/AFZ2W	Open Science Framework	doi:10.17605/OSF.IO/AFZ2W	https://doi.org/10.17605/OSF.IO/AFZ2W	female	hungyen	job status; marital status
Participants	Data Collection	Data and Materials	m00886	doi:10.17605/OSF.IO/AFZ2W	Open Science Framework	doi:10.17605/OSF.IO/AFZ2W	https://doi.org/10.17605/OSF.IO/AFZ2W	female		job status; marital status
Participants	Data Collection	Data and Materials	m00887	doi:10.17605/OSF.IO/AFZ2W	Open Science Framework	doi:10.17605/OSF.IO/AFZ2W	https://doi.org/10.17605/OSF.IO/AFZ2W	male	hungyen	job status; marital status
Participants	Data Collection	Data and Materials	m00888	doi:10.17605/OSF.IO/AFZ2W	Open Science Framework	doi:10.17605/OSF.IO/AFZ2W	https://doi.org/10.17605/OSF.IO/AFZ2W	female	hungyen	job status; marital status
Participants	Data Collection	Data and Materials	m00889	doi:10.17605/OSF.IO/AFZ2W	Open Science Framework	doi:10.17605/OSF.IO/AFZ2W	https://doi.org/10.17605/OSF.IO/AFZ2W	female	hungyen	job status; marital status
Participants	Data Collection	Data and Materials	m00890	doi:10.17605/OSF.IO/AFZ2W	Open Science Framework	doi:10.17605/OSF.IO/AFZ2W	https://doi.org/10.17605/OSF.IO/AFZ2W	female	hungyen	job status; marital status
Participants	Data Collection	Data and Materials	m00891	doi:10.17605/OSF.IO/AFZ2W	Open Science Framework	doi:10.17605/OSF.IO/AFZ2W	https://doi.org/10.17605/OSF.IO/AFZ2W	male	hungyen	job status; marital status
Participants	Data Collection	Data and Materials	m00892	doi:10.17605/OSF.IO/AFZ2W	Open Science Framework	doi:10.17605/OSF.IO/AFZ2W	https://doi.org/10.17605/OSF.IO/AFZ2W	female	hungyen	job status; marital status
Participants	Data Collection	Data and Materials	m00893	doi:10.17605/OSF.IO/AFZ2W	Open Science Framework	doi:10.17605/OSF.IO/AFZ2W	https://doi.org/10.17605/OSF.IO/AFZ2W	female	hungyen	job status; marital status
Participants	Data Collection	Data and Materials	m00894	doi:10.17605/OSF.IO/AFZ2W	Open Science Framework	doi:10.17605/OSF.IO/AFZ2W	https://doi.org/10.17605/OSF.IO/AFZ2W	female	hungyen	job status; marital status
Participants	Data Collection	Data and Materials	m00895	doi:10.17605/OSF.IO/AFZ2W	Open Science Framework	doi:10.17605/OSF.IO/AFZ2W	https://doi.org/10.17605/OSF.IO/AFZ2W	female	hungyen	job status; marital status
Participants	Data Collection	Data and Materials	m00896	doi:10.17605/OSF.IO/AFZ2W	Open Science Framework	doi:10.17605/OSF.IO/AFZ2W	https://doi.org/10.17605/OSF.IO/AFZ2W	male	hungyen	job status; marital status
Participants	Data Collection	Data and Materials	m00897	doi:10.17605/OSF.IO/AFZ2W	Open Science Framework	doi:10.17605/OSF.IO/AFZ2W	https://doi.org/10.17605/OSF.IO/AFZ2W	female	hanoi	job status; marital status
Participants	Data Collection	Data and Materials	m00898	doi:10.17605/OSF.IO/AFZ2W	Open Science Framework	doi:10.17605/OSF.IO/AFZ2W	https://doi.org/10.17605/OSF.IO/AFZ2W	male	hungyen	job status; marital status
Participants	Data Collection	Data and Materials	m00899	doi:10.17605/OSF.IO/AFZ2W	Open Science Framework	doi:10.17605/OSF.IO/AFZ2W	https://doi.org/10.17605/OSF.IO/AFZ2W	female	hungyen	job status; marital status
Participants	Data Collection	Data and Materials	m00900	doi:10.17605/OSF.IO/AFZ2W	Open Science Framework	doi:10.17605/OSF.IO/AFZ2W	https://doi.org/10.17605/OSF.IO/AFZ2W	female	hanoi	job status; marital status
Participants	Data Collection	Data and Materials	m00901	doi:10.17605/OSF.IO/AFZ2W	Open Science Framework	doi:10.17605/OSF.IO/AFZ2W	https://doi.org/10.17605/OSF.IO/AFZ2W	female	hungyen	job status; marital status
Participants	Data Collection	Data and Materials	m00902	doi:10.17605/OSF.IO/AFZ2W	Open Science Framework	doi:10.17605/OSF.IO/AFZ2W	https://doi.org/10.17605/OSF.IO/AFZ2W	male	hungyen	job status; marital status
Participants	Data Collection	Data and Materials	m00903	doi:10.17605/OSF.IO/AFZ2W	Open Science Framework	doi:10.17605/OSF.IO/AFZ2W	https://doi.org/10.17605/OSF.IO/AFZ2W	female	hungyen	job status; marital status
Participants	Data Collection	Data and Materials	m00904	doi:10.17605/OSF.IO/AFZ2W	Open Science Framework	doi:10.17605/OSF.IO/AFZ2W	https://doi.org/10.17605/OSF.IO/AFZ2W	male	hungyen	job status; marital status
Participants	Data Collection	Data and Materials	m00905	doi:10.17605/OSF.IO/AFZ2W	Open Science Framework	doi:10.17605/OSF.IO/AFZ2W	https://doi.org/10.17605/OSF.IO/AFZ2W	female	hungyen	job status; marital status
Participants	Data Collection	Data and Materials	m00906	doi:10.17605/OSF.IO/AFZ2W	Open Science Framework	doi:10.17605/OSF.IO/AFZ2W	https://doi.org/10.17605/OSF.IO/AFZ2W	female	hungyen	job status; marital status
Participants	Data Collection	Data and Materials	m00907	doi:10.17605/OSF.IO/AFZ2W	Open Science Framework	doi:10.17605/OSF.IO/AFZ2W	https://doi.org/10.17605/OSF.IO/AFZ2W	female	hungyen	job status; marital status
Participants	Data Collection	Data and Materials	m00908	doi:10.17605/OSF.IO/AFZ2W	Open Science Framework	doi:10.17605/OSF.IO/AFZ2W	https://doi.org/10.17605/OSF.IO/AFZ2W	male	hungyen	job status; marital status
Participants	Data Collection	Data and Materials	m00909	doi:10.17605/OSF.IO/AFZ2W	Open Science Framework	doi:10.17605/OSF.IO/AFZ2W	https://doi.org/10.17605/OSF.IO/AFZ2W	female	hanoi	job status; marital status
Participants	Data Collection	Data and Materials	m00910	doi:10.17605/OSF.IO/AFZ2W	Open Science Framework	doi:10.17605/OSF.IO/AFZ2W	https://doi.org/10.17605/OSF.IO/AFZ2W	male	hanoi	job status; marital status
Participants	Data Collection	Data and Materials	m00911	doi:10.17605/OSF.IO/AFZ2W	Open Science Framework	doi:10.17605/OSF.IO/AFZ2W	https://doi.org/10.17605/OSF.IO/AFZ2W	female	hungyen	job status; marital status
Participants	Data Collection	Data and Materials	m00912	doi:10.17605/OSF.IO/AFZ2W	Open Science Framework	doi:10.17605/OSF.IO/AFZ2W	https://doi.org/10.17605/OSF.IO/AFZ2W	male	hungyen	job status; marital status
Participants	Data Collection	Data and Materials	m00913	doi:10.17605/OSF.IO/AFZ2W	Open Science Framework	doi:10.17605/OSF.IO/AFZ2W	https://doi.org/10.17605/OSF.IO/AFZ2W	female	hungyen	job status; marital status
Participants	Data Collection	Data and Materials	m00914	doi:10.17605/OSF.IO/AFZ2W	Open Science Framework	doi:10.17605/OSF.IO/AFZ2W	https://doi.org/10.17605/OSF.IO/AFZ2W	female	hungyen	job status; marital status
Participants	Data Collection	Data and Materials	m00915	doi:10.17605/OSF.IO/AFZ2W	Open Science Framework	doi:10.17605/OSF.IO/AFZ2W	https://doi.org/10.17605/OSF.IO/AFZ2W	male	hungyen	job status; marital status
Participants	Data Collection	Data and Materials	m00916	doi:10.17605/OSF.IO/AFZ2W	Open Science Framework	doi:10.17605/OSF.IO/AFZ2W	https://doi.org/10.17605/OSF.IO/AFZ2W	male	hungyen	job status; marital status
Participants	Data Collection	Data and Materials	m00917	doi:10.17605/OSF.IO/AFZ2W	Open Science Framework	doi:10.17605/OSF.IO/AFZ2W	https://doi.org/10.17605/OSF.IO/AFZ2W	female	hungyen	job status; marital status
Participants	Data Collection	Data and Materials	m00918	doi:10.17605/OSF.IO/AFZ2W	Open Science Framework	doi:10.17605/OSF.IO/AFZ2W	https://doi.org/10.17605/OSF.IO/AFZ2W	female	hungyen	job status; marital status
Participants	Data Collection	Data and Materials	m00919	doi:10.17605/OSF.IO/AFZ2W	Open Science Framework	doi:10.17605/OSF.IO/AFZ2W	https://doi.org/10.17605/OSF.IO/AFZ2W	female	hungyen	job status; marital status
Participants	Data Collection	Data and Materials	m00920	doi:10.17605/OSF.IO/AFZ2W	Open Science Framework	doi:10.17605/OSF.IO/AFZ2W	https://doi.org/10.17605/OSF.IO/AFZ2W	female	hungyen	job status; marital status
Participants	Data Collection	Data and Materials	m00921	doi:10.17605/OSF.IO/AFZ2W	Open Science Framework	doi:10.17605/OSF.IO/AFZ2W	https://doi.org/10.17605/OSF.IO/AFZ2W	male	hungyen	job status; marital status
Participants	Data Collection	Data and Materials	m00922	doi:10.17605/OSF.IO/AFZ2W	Open Science Framework	doi:10.17605/OSF.IO/AFZ2W	https://doi.org/10.17605/OSF.IO/AFZ2W	male	hungyen	job status; marital status
Participants	Data Collection	Data and Materials	m00923	doi:10.17605/OSF.IO/AFZ2W	Open Science Framework	doi:10.17605/OSF.IO/AFZ2W	https://doi.org/10.17605/OSF.IO/AFZ2W	female	hungyen	job status; marital status
Participants	Data Collection	Data and Materials	m00924	doi:10.17605/OSF.IO/AFZ2W	Open Science Framework	doi:10.17605/OSF.IO/AFZ2W	https://doi.org/10.17605/OSF.IO/AFZ2W	female	quangninh	job status; marital status
Participants	Data Collection	Data and Materials	m00925	doi:10.17605/OSF.IO/AFZ2W	Open Science Framework	doi:10.17605/OSF.IO/AFZ2W	https://doi.org/10.17605/OSF.IO/AFZ2W	female	hungyen	job status; marital status
Participants	Data Collection	Data and Materials	m00926	doi:10.17605/OSF.IO/AFZ2W	Open Science Framework	doi:10.17605/OSF.IO/AFZ2W	https://doi.org/10.17605/OSF.IO/AFZ2W	male	hanoi	job status; marital status
Participants	Data Collection	Data and Materials	m00927	doi:10.17605/OSF.IO/AFZ2W	Open Science Framework	doi:10.17605/OSF.IO/AFZ2W	https://doi.org/10.17605/OSF.IO/AFZ2W	female	hanoi	job status; marital status
Participants	Data Collection	Data and Materials	m00928	doi:10.17605/OSF.IO/AFZ2W	Open Science Framework	doi:10.17605/OSF.IO/AFZ2W	https://doi.org/10.17605/OSF.IO/AFZ2W	female	hanoi	job status; marital status
Participants	Data Collection	Data and Materials	m00929	doi:10.17605/OSF.IO/AFZ2W	Open Science Framework	doi:10.17605/OSF.IO/AFZ2W	https://doi.org/10.17605/OSF.IO/AFZ2W	male	hanoi	job status; marital status
Participants	Data Collection	Data and Materials	m00930	doi:10.17605/OSF.IO/AFZ2W	Open Science Framework	doi:10.17605/OSF.IO/AFZ2W	https://doi.org/10.17605/OSF.IO/AFZ2W	female	ninhbinh	job status; marital status
Participants	Data Collection	Data and Materials	m00931	doi:10.17605/OSF.IO/AFZ2W	Open Science Framework	doi:10.17605/OSF.IO/AFZ2W	https://doi.org/10.17605/OSF.IO/AFZ2W	female	ninhbinh	job status; marital status
Participants	Data Collection	Data and Materials	m00932	doi:10.17605/OSF.IO/AFZ2W	Open Science Framework	doi:10.17605/OSF.IO/AFZ2W	https://doi.org/10.17605/OSF.IO/AFZ2W	female	bacninh	job status; marital status
Participants	Data Collection	Data and Materials	m00933	doi:10.17605/OSF.IO/AFZ2W	Open Science Framework	doi:10.17605/OSF.IO/AFZ2W	https://doi.org/10.17605/OSF.IO/AFZ2W	female	hanoi	job status; marital status
Participants	Data Collection	Data and Materials	m00934	doi:10.17605/OSF.IO/AFZ2W	Open Science Framework	doi:10.17605/OSF.IO/AFZ2W	https://doi.org/10.17605/OSF.IO/AFZ2W	female	hanoi	job status; marital status
Participants	Data Collection	Data and Materials	m00935	doi:10.17605/OSF.IO/AFZ2W	Open Science Framework	doi:10.17605/OSF.IO/AFZ2W	https://doi.org/10.17605/OSF.IO/AFZ2W	female	hanoi	job status; marital status
Participants	Data Collection	Data and Materials	m00936	doi:10.17605/OSF.IO/AFZ2W	Open Science Framework	doi:10.17605/OSF.IO/AFZ2W	https://doi.org/10.17605/OSF.IO/AFZ2W	female	hanoi	job status; marital status
Participants	Data Collection	Data and Materials	m00937	doi:10.17605/OSF.IO/AFZ2W	Open Science Framework	doi:10.17605/OSF.IO/AFZ2W	https://doi.org/10.17605/OSF.IO/AFZ2W	female	hanoi	job status; marital status
Participants	Data Collection	Data and Materials	m00938	doi:10.17605/OSF.IO/AFZ2W	Open Science Framework	doi:10.17605/OSF.IO/AFZ2W	https://doi.org/10.17605/OSF.IO/AFZ2W	female	hanoi	job status; marital status
Participants	Data Collection	Data and Materials	m00939	doi:10.17605/OSF.IO/AFZ2W	Open Science Framework	doi:10.17605/OSF.IO/AFZ2W	https://doi.org/10.17605/OSF.IO/AFZ2W	female	hanoi	job status; marital status
Participants	Data Collection	Data and Materials	m00940	doi:10.17605/OSF.IO/AFZ2W	Open Science Framework	doi:10.17605/OSF.IO/AFZ2W	https://doi.org/10.17605/OSF.IO/AFZ2W	male	namdinh	job status; marital status
Participants	Data Collection	Data and Materials	m00941	doi:10.17605/OSF.IO/AFZ2W	Open Science Framework	doi:10.17605/OSF.IO/AFZ2W	https://doi.org/10.17605/OSF.IO/AFZ2W	female	hanoi	job status; marital status
Participants	Data Collection	Data and Materials	m00942	doi:10.17605/OSF.IO/AFZ2W	Open Science Framework	doi:10.17605/OSF.IO/AFZ2W	https://doi.org/10.17605/OSF.IO/AFZ2W	female	thaibinh	job status; marital status
Participants	Data Collection	Data and Materials	m00943	doi:10.17605/OSF.IO/AFZ2W	Open Science Framework	doi:10.17605/OSF.IO/AFZ2W	https://doi.org/10.17605/OSF.IO/AFZ2W	female	hungyen	job status; marital status
Participants	Data Collection	Data and Materials	m00944	doi:10.17605/OSF.IO/AFZ2W	Open Science Framework	doi:10.17605/OSF.IO/AFZ2W	https://doi.org/10.17605/OSF.IO/AFZ2W	male	hungyen	job status; marital status
Participants	Data Collection	Data and Materials	m00945	doi:10.17605/OSF.IO/AFZ2W	Open Science Framework	doi:10.17605/OSF.IO/AFZ2W	https://doi.org/10.17605/OSF.IO/AFZ2W	female	hungyen	job status; marital status
Participants	Data Collection	Data and Materials	m00946	doi:10.17605/OSF.IO/AFZ2W	Open Science Framework	doi:10.17605/OSF.IO/AFZ2W	https://doi.org/10.17605/OSF.IO/AFZ2W	female	bacninh	job status; marital status
Participants	Data Collection	Data and Materials	m00947	doi:10.17605/OSF.IO/AFZ2W	Open Science Framework	doi:10.17605/OSF.IO/AFZ2W	https://doi.org/10.17605/OSF.IO/AFZ2W	female	hanoi	job status; marital status
Participants	Data Collection	Data and Materials	m00948	doi:10.17605/OSF.IO/AFZ2W	Open Science Framework	doi:10.17605/OSF.IO/AFZ2W	https://doi.org/10.17605/OSF.IO/AFZ2W	female	hungyen	job status; marital status
Participants	Data Collection	Data and Materials	m00949	doi:10.17605/OSF.IO/AFZ2W	Open Science Framework	doi:10.17605/OSF.IO/AFZ2W	https://doi.org/10.17605/OSF.IO/AFZ2W	female	bacninh	job status; marital status
Participants	Data Collection	Data and Materials	m00950	doi:10.17605/OSF.IO/AFZ2W	Open Science Framework	doi:10.17605/OSF.IO/AFZ2W	https://doi.org/10.17605/OSF.IO/AFZ2W	female	hanoi	job status; marital status
Participants	Data Collection	Data and Materials	m00951	doi:10.17605/OSF.IO/AFZ2W	Open Science Framework	doi:10.17605/OSF.IO/AFZ2W	https://doi.org/10.17605/OSF.IO/AFZ2W	female	haiduong	job status; marital status
Participants	Data Collection	Data and Materials	m00952	doi:10.17605/OSF.IO/AFZ2W	Open Science Framework	doi:10.17605/OSF.IO/AFZ2W	https://doi.org/10.17605/OSF.IO/AFZ2W	female	hungyen	job status; marital status
Participants	Data Collection	Data and Materials	m00953	doi:10.17605/OSF.IO/AFZ2W	Open Science Framework	doi:10.17605/OSF.IO/AFZ2W	https://doi.org/10.17605/OSF.IO/AFZ2W	female	hungyen	job status; marital status
Participants	Data Collection	Data and Materials	m00954	doi:10.17605/OSF.IO/AFZ2W	Open Science Framework	doi:10.17605/OSF.IO/AFZ2W	https://doi.org/10.17605/OSF.IO/AFZ2W	female	hungyen	job status; marital status
Participants	Data Collection	Data and Materials	m00955	doi:10.17605/OSF.IO/AFZ2W	Open Science Framework	doi:10.17605/OSF.IO/AFZ2W	https://doi.org/10.17605/OSF.IO/AFZ2W	male	hungyen	job status; marital status
Participants	Data Collection	Data and Materials	m00956	doi:10.17605/OSF.IO/AFZ2W	Open Science Framework	doi:10.17605/OSF.IO/AFZ2W	https://doi.org/10.17605/OSF.IO/AFZ2W	female	hungyen	job status; marital status
Participants	Data Collection	Data and Materials	m00957	doi:10.17605/OSF.IO/AFZ2W	Open Science Framework	doi:10.17605/OSF.IO/AFZ2W	https://doi.org/10.17605/OSF.IO/AFZ2W	female	hungyen	job status; marital status
Participants	Data Collection	Data and Materials	m00958	doi:10.17605/OSF.IO/AFZ2W	Open Science Framework	doi:10.17605/OSF.IO/AFZ2W	https://doi.org/10.17605/OSF.IO/AFZ2W	female	hungyen	job status; marital status
Participants	Data Collection	Data and Materials	m00959	doi:10.17605/OSF.IO/AFZ2W	Open Science Framework	doi:10.17605/OSF.IO/AFZ2W	https://doi.org/10.17605/OSF.IO/AFZ2W	female	hungyen	job status; marital status
Participants	Data Collection	Data and Materials	m00960	doi:10.17605/OSF.IO/AFZ2W	Open Science Framework	doi:10.17605/OSF.IO/AFZ2W	https://doi.org/10.17605/OSF.IO/AFZ2W	female	hungyen	job status; marital status
Participants	Data Collection	Data and Materials	m00961	doi:10.17605/OSF.IO/AFZ2W	Open Science Framework	doi:10.17605/OSF.IO/AFZ2W	https://doi.org/10.17605/OSF.IO/AFZ2W	female	hungyen	job status; marital status
Participants	Data Collection	Data and Materials	m00962	doi:10.17605/OSF.IO/AFZ2W	Open Science Framework	doi:10.17605/OSF.IO/AFZ2W	https://doi.org/10.17605/OSF.IO/AFZ2W	female	hanoi	job status; marital status
Participants	Data Collection	Data and Materials	m00963	doi:10.17605/OSF.IO/AFZ2W	Open Science Framework	doi:10.17605/OSF.IO/AFZ2W	https://doi.org/10.17605/OSF.IO/AFZ2W	female	hungyen	job status; marital status
Participants	Data Collection	Data and Materials	m00964	doi:10.17605/OSF.IO/AFZ2W	Open Science Framework	doi:10.17605/OSF.IO/AFZ2W	https://doi.org/10.17605/OSF.IO/AFZ2W	female	hungyen	job status; marital status
Participants	Data Collection	Data and Materials	m00965	doi:10.17605/OSF.IO/AFZ2W	Open Science Framework	doi:10.17605/OSF.IO/AFZ2W	https://doi.org/10.17605/OSF.IO/AFZ2W	female	hungyen	job status; marital status
Participants	Data Collection	Data and Materials	m00966	doi:10.17605/OSF.IO/AFZ2W	Open Science Framework	doi:10.17605/OSF.IO/AFZ2W	https://doi.org/10.17605/OSF.IO/AFZ2W	male	hanoi	job status; marital status
Participants	Data Collection	Data and Materials	m00967	doi:10.17605/OSF.IO/AFZ2W	Open Science Framework	doi:10.17605/OSF.IO/AFZ2W	https://doi.org/10.17605/OSF.IO/AFZ2W	female	hanoi	job status; marital status
Participants	Data Collection	Data and Materials	m00968	doi:10.17605/OSF.IO/AFZ2W	Open Science Framework	doi:10.17605/OSF.IO/AFZ2W	https://doi.org/10.17605/OSF.IO/AFZ2W	male	hanoi	job status; marital status
Participants	Data Collection	Data and Materials	m00969	doi:10.17605/OSF.IO/AFZ2W	Open Science Framework	doi:10.17605/OSF.IO/AFZ2W	https://doi.org/10.17605/OSF.IO/AFZ2W	female	hanoi	job status; marital status
Participants	Data Collection	Data and Materials	m00970	doi:10.17605/OSF.IO/AFZ2W	Open Science Framework	doi:10.17605/OSF.IO/AFZ2W	https://doi.org/10.17605/OSF.IO/AFZ2W	female	hanoi	job status; marital status
Participants	Data Collection	Data and Materials	m00971	doi:10.17605/OSF.IO/AFZ2W	Open Science Framework	doi:10.17605/OSF.IO/AFZ2W	https://doi.org/10.17605/OSF.IO/AFZ2W	female	namdinh	job status; marital status
Participants	Data Collection	Data and Materials	m00972	doi:10.17605/OSF.IO/AFZ2W	Open Science Framework	doi:10.17605/OSF.IO/AFZ2W	https://doi.org/10.17605/OSF.IO/AFZ2W	female	hanoi	job status; marital status
Participants	Data Collection	Data and Materials	m00973	doi:10.17605/OSF.IO/AFZ2W	Open Science Framework	doi:10.17605/OSF.IO/AFZ2W	https://doi.org/10.17605/OSF.IO/AFZ2W	female	hanoi	job status; marital status
Participants	Data Collection	Data and Materials	m00974	doi:10.17605/OSF.IO/AFZ2W	Open Science Framework	doi:10.17605/OSF.IO/AFZ2W	https://doi.org/10.17605/OSF.IO/AFZ2W	female	namdinh	job status; marital status
Participants	Data Collection	Data and Materials	m00975	doi:10.17605/OSF.IO/AFZ2W	Open Science Framework	doi:10.17605/OSF.IO/AFZ2W	https://doi.org/10.17605/OSF.IO/AFZ2W	female	hungyen	job status; marital status
Participants	Data Collection	Data and Materials	m00976	doi:10.17605/OSF.IO/AFZ2W	Open Science Framework	doi:10.17605/OSF.IO/AFZ2W	https://doi.org/10.17605/OSF.IO/AFZ2W	female		job status; marital status
Participants	Data Collection	Data and Materials	m00977	doi:10.17605/OSF.IO/AFZ2W	Open Science Framework	doi:10.17605/OSF.IO/AFZ2W	https://doi.org/10.17605/OSF.IO/AFZ2W	female	bacninh	job status; marital status
Participants	Data Collection	Data and Materials	m00978	doi:10.17605/OSF.IO/AFZ2W	Open Science Framework	doi:10.17605/OSF.IO/AFZ2W	https://doi.org/10.17605/OSF.IO/AFZ2W	female	ninhbinh	job status; marital status
Participants	Data Collection	Data and Materials	m00979	doi:10.17605/OSF.IO/AFZ2W	Open Science Framework	doi:10.17605/OSF.IO/AFZ2W	https://doi.org/10.17605/OSF.IO/AFZ2W	female	hanoi	job status; marital status
Participants	Data Collection	Data and Materials	m00980	doi:10.17605/OSF.IO/AFZ2W	Open Science Framework	doi:10.17605/OSF.IO/AFZ2W	https://doi.org/10.17605/OSF.IO/AFZ2W	female	quangninh	job status; marital status
Participants	Data Collection	Data and Materials	m00981	doi:10.17605/OSF.IO/AFZ2W	Open Science Framework	doi:10.17605/OSF.IO/AFZ2W	https://doi.org/10.17605/OSF.IO/AFZ2W	female	hanoi	job status; marital status
Participants	Data Collection	Data and Materials	m00982	doi:10.17605/OSF.IO/AFZ2W	Open Science Framework	doi:10.17605/OSF.IO/AFZ2W	https://doi.org/10.17605/OSF.IO/AFZ2W	male	hungyen	job status; marital status
Participants	Data Collection	Data and Materials	m00983	doi:10.17605/OSF.IO/AFZ2W	Open Science Framework	doi:10.17605/OSF.IO/AFZ2W	https://doi.org/10.17605/OSF.IO/AFZ2W	female	hungyen	job status; marital status
Participants	Data Collection	Data and Materials	m00984	doi:10.17605/OSF.IO/AFZ2W	Open Science Framework	doi:10.17605/OSF.IO/AFZ2W	https://doi.org/10.17605/OSF.IO/AFZ2W	female	hungyen	job status; marital status
Participants	Data Collection	Data and Materials	m00985	doi:10.17605/OSF.IO/AFZ2W	Open Science Framework	doi:10.17605/OSF.IO/AFZ2W	https://doi.org/10.17605/OSF.IO/AFZ2W	female		job status; marital status
Participants	Data Collection	Data and Materials	m00986	doi:10.17605/OSF.IO/AFZ2W	Open Science Framework	doi:10.17605/OSF.IO/AFZ2W	https://doi.org/10.17605/OSF.IO/AFZ2W	female	hungyen	job status; marital status
Participants	Data Collection	Data and Materials	m00987	doi:10.17605/OSF.IO/AFZ2W	Open Science Framework	doi:10.17605/OSF.IO/AFZ2W	https://doi.org/10.17605/OSF.IO/AFZ2W	female	hungyen	job status; marital status
Participants	Data Collection	Data and Materials	m00988	doi:10.17605/OSF.IO/AFZ2W	Open Science Framework	doi:10.17605/OSF.IO/AFZ2W	https://doi.org/10.17605/OSF.IO/AFZ2W	male	hungyen	job status; marital status
Participants	Data Collection	Data and Materials	m00989	doi:10.17605/OSF.IO/AFZ2W	Open Science Framework	doi:10.17605/OSF.IO/AFZ2W	https://doi.org/10.17605/OSF.IO/AFZ2W	male	hungyen	job status; marital status
Participants	Data Collection	Data and Materials	m00990	doi:10.17605/OSF.IO/AFZ2W	Open Science Framework	doi:10.17605/OSF.IO/AFZ2W	https://doi.org/10.17605/OSF.IO/AFZ2W	male	hungyen	job status; marital status
Participants	Data Collection	Data and Materials	m00991	doi:10.17605/OSF.IO/AFZ2W	Open Science Framework	doi:10.17605/OSF.IO/AFZ2W	https://doi.org/10.17605/OSF.IO/AFZ2W	male	hungyen	job status; marital status
Participants	Data Collection	Data and Materials	m00992	doi:10.17605/OSF.IO/AFZ2W	Open Science Framework	doi:10.17605/OSF.IO/AFZ2W	https://doi.org/10.17605/OSF.IO/AFZ2W	female	hungyen	job status; marital status
Participants	Data Collection	Data and Materials	m00993	doi:10.17605/OSF.IO/AFZ2W	Open Science Framework	doi:10.17605/OSF.IO/AFZ2W	https://doi.org/10.17605/OSF.IO/AFZ2W	male	hungyen	job status; marital status
Participants	Data Collection	Data and Materials	m00994	doi:10.17605/OSF.IO/AFZ2W	Open Science Framework	doi:10.17605/OSF.IO/AFZ2W	https://doi.org/10.17605/OSF.IO/AFZ2W	female	hungyen	job status; marital status
Participants	Data Collection	Data and Materials	m00995	doi:10.17605/OSF.IO/AFZ2W	Open Science Framework	doi:10.17605/OSF.IO/AFZ2W	https://doi.org/10.17605/OSF.IO/AFZ2W	female	hungyen	job status; marital status
Participants	Data Collection	Data and Materials	m00996	doi:10.17605/OSF.IO/AFZ2W	Open Science Framework	doi:10.17605/OSF.IO/AFZ2W	https://doi.org/10.17605/OSF.IO/AFZ2W	male	hungyen	job status; marital status
Participants	Data Collection	Data and Materials	m00997	doi:10.17605/OSF.IO/AFZ2W	Open Science Framework	doi:10.17605/OSF.IO/AFZ2W	https://doi.org/10.17605/OSF.IO/AFZ2W	female	hungyen	job status; marital status
Participants	Data Collection	Data and Materials	m00998	doi:10.17605/OSF.IO/AFZ2W	Open Science Framework	doi:10.17605/OSF.IO/AFZ2W	https://doi.org/10.17605/OSF.IO/AFZ2W	female	hungyen	job status; marital status
Participants	Data Collection	Data and Materials	m00999	doi:10.17605/OSF.IO/AFZ2W	Open Science Framework	doi:10.17605/OSF.IO/AFZ2W	https://doi.org/10.17605/OSF.IO/AFZ2W	female	hungyen	job status; marital status
Participants	Data Collection	Data and Materials	m01000	doi:10.17605/OSF.IO/AFZ2W	Open Science Framework	doi:10.17605/OSF.IO/AFZ2W	https://doi.org/10.17605/OSF.IO/AFZ2W	female	hungyen	job status; marital status
Participants	Data Collection	Data and Materials	m01001	doi:10.17605/OSF.IO/AFZ2W	Open Science Framework	doi:10.17605/OSF.IO/AFZ2W	https://doi.org/10.17605/OSF.IO/AFZ2W	female	hungyen	job status; marital status
Participants	Data Collection	Data and Materials	m01002	doi:10.17605/OSF.IO/AFZ2W	Open Science Framework	doi:10.17605/OSF.IO/AFZ2W	https://doi.org/10.17605/OSF.IO/AFZ2W	female	hungyen	job status; marital status
Participants	Data Collection	Data and Materials	m01003	doi:10.17605/OSF.IO/AFZ2W	Open Science Framework	doi:10.17605/OSF.IO/AFZ2W	https://doi.org/10.17605/OSF.IO/AFZ2W	female	hungyen	job status; marital status
Participants	Data Collection	Data and Materials	m01004	doi:10.17605/OSF.IO/AFZ2W	Open Science Framework	doi:10.17605/OSF.IO/AFZ2W	https://doi.org/10.17605/OSF.IO/AFZ2W	female	hungyen	job status; marital status
Participants	Data Collection	Data and Materials	m01005	doi:10.17605/OSF.IO/AFZ2W	Open Science Framework	doi:10.17605/OSF.IO/AFZ2W	https://doi.org/10.17605/OSF.IO/AFZ2W	male	hungyen	job status; marital status
Participants	Data Collection	Data and Materials	m01006	doi:10.17605/OSF.IO/AFZ2W	Open Science Framework	doi:10.17605/OSF.IO/AFZ2W	https://doi.org/10.17605/OSF.IO/AFZ2W	female	hungyen	job status; marital status
Participants	Data Collection	Data and Materials	m01007	doi:10.17605/OSF.IO/AFZ2W	Open Science Framework	doi:10.17605/OSF.IO/AFZ2W	https://doi.org/10.17605/OSF.IO/AFZ2W	female	phutho	job status; marital status
Participants	Data Collection	Data and Materials	m01008	doi:10.17605/OSF.IO/AFZ2W	Open Science Framework	doi:10.17605/OSF.IO/AFZ2W	https://doi.org/10.17605/OSF.IO/AFZ2W	female	hanoi	job status; marital status
Participants	Data Collection	Data and Materials	m01009	doi:10.17605/OSF.IO/AFZ2W	Open Science Framework	doi:10.17605/OSF.IO/AFZ2W	https://doi.org/10.17605/OSF.IO/AFZ2W	female	hanoi	job status; marital status
Participants	Data Collection	Data and Materials	m01010	doi:10.17605/OSF.IO/AFZ2W	Open Science Framework	doi:10.17605/OSF.IO/AFZ2W	https://doi.org/10.17605/OSF.IO/AFZ2W	female	haiphong	job status; marital status
Participants	Data Collection	Data and Materials	m01011	doi:10.17605/OSF.IO/AFZ2W	Open Science Framework	doi:10.17605/OSF.IO/AFZ2W	https://doi.org/10.17605/OSF.IO/AFZ2W	female	ninhbinh	job status; marital status
Participants	Data Collection	Data and Materials	m01012	doi:10.17605/OSF.IO/AFZ2W	Open Science Framework	doi:10.17605/OSF.IO/AFZ2W	https://doi.org/10.17605/OSF.IO/AFZ2W	female	hanoi	job status; marital status
Participants	Data Collection	Data and Materials	m01013	doi:10.17605/OSF.IO/AFZ2W	Open Science Framework	doi:10.17605/OSF.IO/AFZ2W	https://doi.org/10.17605/OSF.IO/AFZ2W	female	hanoi	job status; marital status
Participants	Data Collection	Data and Materials	m01014	doi:10.17605/OSF.IO/AFZ2W	Open Science Framework	doi:10.17605/OSF.IO/AFZ2W	https://doi.org/10.17605/OSF.IO/AFZ2W	female	hanoi	job status; marital status
Participants	Data Collection	Data and Materials	m01015	doi:10.17605/OSF.IO/AFZ2W	Open Science Framework	doi:10.17605/OSF.IO/AFZ2W	https://doi.org/10.17605/OSF.IO/AFZ2W	female	hanoi	job status; marital status
Participants	Data Collection	Data and Materials	m01016	doi:10.17605/OSF.IO/AFZ2W	Open Science Framework	doi:10.17605/OSF.IO/AFZ2W	https://doi.org/10.17605/OSF.IO/AFZ2W	female	hanoi	job status; marital status
Participants	Data Collection	Data and Materials	m01017	doi:10.17605/OSF.IO/AFZ2W	Open Science Framework	doi:10.17605/OSF.IO/AFZ2W	https://doi.org/10.17605/OSF.IO/AFZ2W	female	haiphong	job status; marital status
Participants	Data Collection	Data and Materials	m01018	doi:10.17605/OSF.IO/AFZ2W	Open Science Framework	doi:10.17605/OSF.IO/AFZ2W	https://doi.org/10.17605/OSF.IO/AFZ2W	female	haiduong	job status; marital status
Participants	Data Collection	Data and Materials	m01019	doi:10.17605/OSF.IO/AFZ2W	Open Science Framework	doi:10.17605/OSF.IO/AFZ2W	https://doi.org/10.17605/OSF.IO/AFZ2W	female	thanhhoa	job status; marital status
Participants	Data Collection	Data and Materials	m01020	doi:10.17605/OSF.IO/AFZ2W	Open Science Framework	doi:10.17605/OSF.IO/AFZ2W	https://doi.org/10.17605/OSF.IO/AFZ2W	female	hanam	job status; marital status
Participants	Data Collection	Data and Materials	m01021	doi:10.17605/OSF.IO/AFZ2W	Open Science Framework	doi:10.17605/OSF.IO/AFZ2W	https://doi.org/10.17605/OSF.IO/AFZ2W	male	hanoi	job status; marital status
Participants	Data Collection	Data and Materials	m01022	doi:10.17605/OSF.IO/AFZ2W	Open Science Framework	doi:10.17605/OSF.IO/AFZ2W	https://doi.org/10.17605/OSF.IO/AFZ2W	female	hanoi	job status; marital status
Participants	Data Collection	Data and Materials	m01023	doi:10.17605/OSF.IO/AFZ2W	Open Science Framework	doi:10.17605/OSF.IO/AFZ2W	https://doi.org/10.17605/OSF.IO/AFZ2W	female	hanoi	job status; marital status
Participants	Data Collection	Data and Materials	m01024	doi:10.17605/OSF.IO/AFZ2W	Open Science Framework	doi:10.17605/OSF.IO/AFZ2W	https://doi.org/10.17605/OSF.IO/AFZ2W	female	hanoi	job status; marital status
Participants	Data Collection	Data and Materials	m01025	doi:10.17605/OSF.IO/AFZ2W	Open Science Framework	doi:10.17605/OSF.IO/AFZ2W	https://doi.org/10.17605/OSF.IO/AFZ2W	female	hanoi	job status; marital status
Participants	Data Collection	Data and Materials	m01026	doi:10.17605/OSF.IO/AFZ2W	Open Science Framework	doi:10.17605/OSF.IO/AFZ2W	https://doi.org/10.17605/OSF.IO/AFZ2W	female	hanoi	job status; marital status
Participants	Data Collection	Data and Materials	m01027	doi:10.17605/OSF.IO/AFZ2W	Open Science Framework	doi:10.17605/OSF.IO/AFZ2W	https://doi.org/10.17605/OSF.IO/AFZ2W	female	haiphong	job status; marital status
Participants	Data Collection	Data and Materials	m01028	doi:10.17605/OSF.IO/AFZ2W	Open Science Framework	doi:10.17605/OSF.IO/AFZ2W	https://doi.org/10.17605/OSF.IO/AFZ2W	female	hanoi	job status; marital status
Participants	Data Collection	Data and Materials	m01029	doi:10.17605/OSF.IO/AFZ2W	Open Science Framework	doi:10.17605/OSF.IO/AFZ2W	https://doi.org/10.17605/OSF.IO/AFZ2W	female	ninhbinh	job status; marital status
Participants	Data Collection	Data and Materials	m01030	doi:10.17605/OSF.IO/AFZ2W	Open Science Framework	doi:10.17605/OSF.IO/AFZ2W	https://doi.org/10.17605/OSF.IO/AFZ2W	female		job status; marital status
Participants	Data Collection	Data and Materials	m01031	doi:10.17605/OSF.IO/AFZ2W	Open Science Framework	doi:10.17605/OSF.IO/AFZ2W	https://doi.org/10.17605/OSF.IO/AFZ2W	female	hanoi	job status; marital status
Participants	Data Collection	Data and Materials	m01032	doi:10.17605/OSF.IO/AFZ2W	Open Science Framework	doi:10.17605/OSF.IO/AFZ2W	https://doi.org/10.17605/OSF.IO/AFZ2W	female	hanoi	job status; marital status
Participants	Data Collection	Data and Materials	m01033	doi:10.17605/OSF.IO/AFZ2W	Open Science Framework	doi:10.17605/OSF.IO/AFZ2W	https://doi.org/10.17605/OSF.IO/AFZ2W	female	quangninh	job status; marital status
Participants	Data Collection	Data and Materials	m01034	doi:10.17605/OSF.IO/AFZ2W	Open Science Framework	doi:10.17605/OSF.IO/AFZ2W	https://doi.org/10.17605/OSF.IO/AFZ2W	female	hanoi	job status; marital status
Participants	Data Collection	Data and Materials	m01035	doi:10.17605/OSF.IO/AFZ2W	Open Science Framework	doi:10.17605/OSF.IO/AFZ2W	https://doi.org/10.17605/OSF.IO/AFZ2W	female	hanoi	job status; marital status
Participants	Data Collection	Data and Materials	m01036	doi:10.17605/OSF.IO/AFZ2W	Open Science Framework	doi:10.17605/OSF.IO/AFZ2W	https://doi.org/10.17605/OSF.IO/AFZ2W	female	hanoi	job status; marital status
Participants	Data Collection	Data and Materials	m01037	doi:10.17605/OSF.IO/AFZ2W	Open Science Framework	doi:10.17605/OSF.IO/AFZ2W	https://doi.org/10.17605/OSF.IO/AFZ2W	female	hanoi	job status; marital status
Participants	Data Collection	Data and Materials	m01038	doi:10.17605/OSF.IO/AFZ2W	Open Science Framework	doi:10.17605/OSF.IO/AFZ2W	https://doi.org/10.17605/OSF.IO/AFZ2W	female	bacninh	job status; marital status
Participants	Data Collection	Data and Materials	m01039	doi:10.17605/OSF.IO/AFZ2W	Open Science Framework	doi:10.17605/OSF.IO/AFZ2W	https://doi.org/10.17605/OSF.IO/AFZ2W	female	hanoi	job status; marital status
Participants	Data Collection	Data and Materials	m01040	doi:10.17605/OSF.IO/AFZ2W	Open Science Framework	doi:10.17605/OSF.IO/AFZ2W	https://doi.org/10.17605/OSF.IO/AFZ2W	female	ninhbinh	job status; marital status
Participants	Data Collection	Data and Materials	m01041	doi:10.17605/OSF.IO/AFZ2W	Open Science Framework	doi:10.17605/OSF.IO/AFZ2W	https://doi.org/10.17605/OSF.IO/AFZ2W	female	phutho	job status; marital status
Participants	Data Collection	Data and Materials	m01042	doi:10.17605/OSF.IO/AFZ2W	Open Science Framework	doi:10.17605/OSF.IO/AFZ2W	https://doi.org/10.17605/OSF.IO/AFZ2W	male	hanoi	job status; marital status
Participants	Data Collection	Data and Materials	m01043	doi:10.17605/OSF.IO/AFZ2W	Open Science Framework	doi:10.17605/OSF.IO/AFZ2W	https://doi.org/10.17605/OSF.IO/AFZ2W	male	thanhhoa	job status; marital status
Participants	Data Collection	Data and Materials	m01044	doi:10.17605/OSF.IO/AFZ2W	Open Science Framework	doi:10.17605/OSF.IO/AFZ2W	https://doi.org/10.17605/OSF.IO/AFZ2W	female	hanoi	job status; marital status
Participants	Data Collection	Data and Materials	m01045	doi:10.17605/OSF.IO/AFZ2W	Open Science Framework	doi:10.17605/OSF.IO/AFZ2W	https://doi.org/10.17605/OSF.IO/AFZ2W	female	hanoi	job status; marital status
Participants	Data Collection	Data and Materials	m01046	doi:10.17605/OSF.IO/AFZ2W	Open Science Framework	doi:10.17605/OSF.IO/AFZ2W	https://doi.org/10.17605/OSF.IO/AFZ2W	female	quangninh	job status; marital status
Participants	Data Collection	Data and Materials	m01047	doi:10.17605/OSF.IO/AFZ2W	Open Science Framework	doi:10.17605/OSF.IO/AFZ2W	https://doi.org/10.17605/OSF.IO/AFZ2W	female	hanoi	job status; marital status
Participants	Data Collection	Data and Materials	m01048	doi:10.17605/OSF.IO/AFZ2W	Open Science Framework	doi:10.17605/OSF.IO/AFZ2W	https://doi.org/10.17605/OSF.IO/AFZ2W	female	hanoi	job status; marital status
Participants	Data Collection	Data and Materials	m01049	doi:10.17605/OSF.IO/AFZ2W	Open Science Framework	doi:10.17605/OSF.IO/AFZ2W	https://doi.org/10.17605/OSF.IO/AFZ2W	female	hanoi	job status; marital status
Participants	Data Collection	Data and Materials	m01050	doi:10.17605/OSF.IO/AFZ2W	Open Science Framework	doi:10.17605/OSF.IO/AFZ2W	https://doi.org/10.17605/OSF.IO/AFZ2W	female	haiphong	job status; marital status
Participants	Data Collection	Data and Materials	m01051	doi:10.17605/OSF.IO/AFZ2W	Open Science Framework	doi:10.17605/OSF.IO/AFZ2W	https://doi.org/10.17605/OSF.IO/AFZ2W	female	quangninh	job status; marital status
Participants	Data Collection	Data and Materials	m01052	doi:10.17605/OSF.IO/AFZ2W	Open Science Framework	doi:10.17605/OSF.IO/AFZ2W	https://doi.org/10.17605/OSF.IO/AFZ2W	female	hanoi	job status; marital status
Participants	Data Collection	Data and Materials	m01053	doi:10.17605/OSF.IO/AFZ2W	Open Science Framework	doi:10.17605/OSF.IO/AFZ2W	https://doi.org/10.17605/OSF.IO/AFZ2W	female	hanoi	job status; marital status
Participants	Data Collection	Data and Materials	m01054	doi:10.17605/OSF.IO/AFZ2W	Open Science Framework	doi:10.17605/OSF.IO/AFZ2W	https://doi.org/10.17605/OSF.IO/AFZ2W	female	hanoi	job status; marital status
Participants	Data Collection	Data and Materials	m01055	doi:10.17605/OSF.IO/AFZ2W	Open Science Framework	doi:10.17605/OSF.IO/AFZ2W	https://doi.org/10.17605/OSF.IO/AFZ2W	female	hanoi	job status; marital status
Participants	Data Collection	Data and Materials	m01056	doi:10.17605/OSF.IO/AFZ2W	Open Science Framework	doi:10.17605/OSF.IO/AFZ2W	https://doi.org/10.17605/OSF.IO/AFZ2W	male	hue	job status; marital status
Participants	Data Collection	Data and Materials	m01057	doi:10.17605/OSF.IO/AFZ2W	Open Science Framework	doi:10.17605/OSF.IO/AFZ2W	https://doi.org/10.17605/OSF.IO/AFZ2W	male	hanoi	job status; marital status
Participants	Data Collection	Data and Materials	m01058	doi:10.17605/OSF.IO/AFZ2W	Open Science Framework	doi:10.17605/OSF.IO/AFZ2W	https://doi.org/10.17605/OSF.IO/AFZ2W	male	hungyen	job status; marital status
Participants	Data Collection	Data and Materials	m01059	doi:10.17605/OSF.IO/AFZ2W	Open Science Framework	doi:10.17605/OSF.IO/AFZ2W	https://doi.org/10.17605/OSF.IO/AFZ2W	female	hungyen	job status; marital status
Participants	Data Collection	Data and Materials	m01060	doi:10.17605/OSF.IO/AFZ2W	Open Science Framework	doi:10.17605/OSF.IO/AFZ2W	https://doi.org/10.17605/OSF.IO/AFZ2W	male	hungyen	job status; marital status
Participants	Data Collection	Data and Materials	m01061	doi:10.17605/OSF.IO/AFZ2W	Open Science Framework	doi:10.17605/OSF.IO/AFZ2W	https://doi.org/10.17605/OSF.IO/AFZ2W	female	hanoi	job status; marital status
Participants	Data Collection	Data and Materials	m01062	doi:10.17605/OSF.IO/AFZ2W	Open Science Framework	doi:10.17605/OSF.IO/AFZ2W	https://doi.org/10.17605/OSF.IO/AFZ2W	female	hanoi	job status; marital status
Participants	Data Collection	Data and Materials	m01063	doi:10.17605/OSF.IO/AFZ2W	Open Science Framework	doi:10.17605/OSF.IO/AFZ2W	https://doi.org/10.17605/OSF.IO/AFZ2W	female	hanoi	job status; marital status
Participants	Data Collection	Data and Materials	m01064	doi:10.17605/OSF.IO/AFZ2W	Open Science Framework	doi:10.17605/OSF.IO/AFZ2W	https://doi.org/10.17605/OSF.IO/AFZ2W	female	namdinh	job status; marital status
Participants	Data Collection	Data and Materials	m01065	doi:10.17605/OSF.IO/AFZ2W	Open Science Framework	doi:10.17605/OSF.IO/AFZ2W	https://doi.org/10.17605/OSF.IO/AFZ2W	male	hungyen	job status; marital status
Participants	Data Collection	Data and Materials	m01066	doi:10.17605/OSF.IO/AFZ2W	Open Science Framework	doi:10.17605/OSF.IO/AFZ2W	https://doi.org/10.17605/OSF.IO/AFZ2W	female	hungyen	job status; marital status
Participants	Data Collection	Data and Materials	m01067	doi:10.17605/OSF.IO/AFZ2W	Open Science Framework	doi:10.17605/OSF.IO/AFZ2W	https://doi.org/10.17605/OSF.IO/AFZ2W	female		job status; marital status
Participants	Data Collection	Data and Materials	m01068	doi:10.17605/OSF.IO/AFZ2W	Open Science Framework	doi:10.17605/OSF.IO/AFZ2W	https://doi.org/10.17605/OSF.IO/AFZ2W	female	hungyen	job status; marital status
Participants	Data Collection	Data and Materials	m01069	doi:10.17605/OSF.IO/AFZ2W	Open Science Framework	doi:10.17605/OSF.IO/AFZ2W	https://doi.org/10.17605/OSF.IO/AFZ2W	female	hungyen	job status; marital status
Participants	Data Collection	Data and Materials	m01070	doi:10.17605/OSF.IO/AFZ2W	Open Science Framework	doi:10.17605/OSF.IO/AFZ2W	https://doi.org/10.17605/OSF.IO/AFZ2W	female	hungyen	job status; marital status
Participants	Data Collection	Data and Materials	m01071	doi:10.17605/OSF.IO/AFZ2W	Open Science Framework	doi:10.17605/OSF.IO/AFZ2W	https://doi.org/10.17605/OSF.IO/AFZ2W	female	hungyen	job status; marital status
Participants	Data Collection	Data and Materials	m01072	doi:10.17605/OSF.IO/AFZ2W	Open Science Framework	doi:10.17605/OSF.IO/AFZ2W	https://doi.org/10.17605/OSF.IO/AFZ2W	female	hungyen	job status; marital status
Participants	Data Collection	Data and Materials	m01073	doi:10.17605/OSF.IO/AFZ2W	Open Science Framework	doi:10.17605/OSF.IO/AFZ2W	https://doi.org/10.17605/OSF.IO/AFZ2W	female	namdinh	job status; marital status
Participants	Data Collection	Data and Materials	m01074	doi:10.17605/OSF.IO/AFZ2W	Open Science Framework	doi:10.17605/OSF.IO/AFZ2W	https://doi.org/10.17605/OSF.IO/AFZ2W	female	hanoi	job status; marital status
Participants	Data Collection	Data and Materials	m01075	doi:10.17605/OSF.IO/AFZ2W	Open Science Framework	doi:10.17605/OSF.IO/AFZ2W	https://doi.org/10.17605/OSF.IO/AFZ2W	female	hanoi	job status; marital status
Participants	Data Collection	Data and Materials	m01076	doi:10.17605/OSF.IO/AFZ2W	Open Science Framework	doi:10.17605/OSF.IO/AFZ2W	https://doi.org/10.17605/OSF.IO/AFZ2W	female	hanoi	job status; marital status
Participants	Data Collection	Data and Materials	m01077	doi:10.17605/OSF.IO/AFZ2W	Open Science Framework	doi:10.17605/OSF.IO/AFZ2W	https://doi.org/10.17605/OSF.IO/AFZ2W	female	hanoi	job status; marital status
Participants	Data Collection	Data and Materials	m01078	doi:10.17605/OSF.IO/AFZ2W	Open Science Framework	doi:10.17605/OSF.IO/AFZ2W	https://doi.org/10.17605/OSF.IO/AFZ2W	female	hanoi	job status; marital status
Participants	Data Collection	Data and Materials	m01079	doi:10.17605/OSF.IO/AFZ2W	Open Science Framework	doi:10.17605/OSF.IO/AFZ2W	https://doi.org/10.17605/OSF.IO/AFZ2W	female	hanoi	job status; marital status
Participants	Data Collection	Data and Materials	m01080	doi:10.17605/OSF.IO/AFZ2W	Open Science Framework	doi:10.17605/OSF.IO/AFZ2W	https://doi.org/10.17605/OSF.IO/AFZ2W	female	hanoi	job status; marital status
Participants	Data Collection	Data and Materials	m01081	doi:10.17605/OSF.IO/AFZ2W	Open Science Framework	doi:10.17605/OSF.IO/AFZ2W	https://doi.org/10.17605/OSF.IO/AFZ2W	male	hungyen	job status; marital status
Participants	Data Collection	Data and Materials	m01082	doi:10.17605/OSF.IO/AFZ2W	Open Science Framework	doi:10.17605/OSF.IO/AFZ2W	https://doi.org/10.17605/OSF.IO/AFZ2W	female	hungyen	job status; marital status
Participants	Data Collection	Data and Materials	m01083	doi:10.17605/OSF.IO/AFZ2W	Open Science Framework	doi:10.17605/OSF.IO/AFZ2W	https://doi.org/10.17605/OSF.IO/AFZ2W	female	hungyen	job status; marital status
Participants	Data Collection	Data and Materials	m01084	doi:10.17605/OSF.IO/AFZ2W	Open Science Framework	doi:10.17605/OSF.IO/AFZ2W	https://doi.org/10.17605/OSF.IO/AFZ2W	female	hanoi	job status; marital status
Participants	Data Collection	Data and Materials	m01085	doi:10.17605/OSF.IO/AFZ2W	Open Science Framework	doi:10.17605/OSF.IO/AFZ2W	https://doi.org/10.17605/OSF.IO/AFZ2W	female	hanoi	job status; marital status
Participants	Data Collection	Data and Materials	m01086	doi:10.17605/OSF.IO/AFZ2W	Open Science Framework	doi:10.17605/OSF.IO/AFZ2W	https://doi.org/10.17605/OSF.IO/AFZ2W	female	hanoi	job status; marital status
Participants	Data Collection	Data and Materials	m01087	doi:10.17605/OSF.IO/AFZ2W	Open Science Framework	doi:10.17605/OSF.IO/AFZ2W	https://doi.org/10.17605/OSF.IO/AFZ2W	female	vinhphuc	job status; marital status
Participants	Data Collection	Data and Materials	m01088	doi:10.17605/OSF.IO/AFZ2W	Open Science Framework	doi:10.17605/OSF.IO/AFZ2W	https://doi.org/10.17605/OSF.IO/AFZ2W	female	hungyen	job status; marital status
Participants	Data Collection	Data and Materials	m01089	doi:10.17605/OSF.IO/AFZ2W	Open Science Framework	doi:10.17605/OSF.IO/AFZ2W	https://doi.org/10.17605/OSF.IO/AFZ2W	male	hungyen	job status; marital status
Participants	Data Collection	Data and Materials	m01090	doi:10.17605/OSF.IO/AFZ2W	Open Science Framework	doi:10.17605/OSF.IO/AFZ2W	https://doi.org/10.17605/OSF.IO/AFZ2W	male	hungyen	job status; marital status
Participants	Data Collection	Data and Materials	m01091	doi:10.17605/OSF.IO/AFZ2W	Open Science Framework	doi:10.17605/OSF.IO/AFZ2W	https://doi.org/10.17605/OSF.IO/AFZ2W	male	namdinh	job status; marital status
Participants	Data Collection	Data and Materials	m01092	doi:10.17605/OSF.IO/AFZ2W	Open Science Framework	doi:10.17605/OSF.IO/AFZ2W	https://doi.org/10.17605/OSF.IO/AFZ2W	male	hungyen	job status; marital status
Participants	Data Collection	Data and Materials	m01093	doi:10.17605/OSF.IO/AFZ2W	Open Science Framework	doi:10.17605/OSF.IO/AFZ2W	https://doi.org/10.17605/OSF.IO/AFZ2W	male	hungyen	job status; marital status
Participants	Data Collection	Data and Materials	m01094	doi:10.17605/OSF.IO/AFZ2W	Open Science Framework	doi:10.17605/OSF.IO/AFZ2W	https://doi.org/10.17605/OSF.IO/AFZ2W	female	hungyen	job status; marital status
Participants	Data Collection	Data and Materials	m01095	doi:10.17605/OSF.IO/AFZ2W	Open Science Framework	doi:10.17605/OSF.IO/AFZ2W	https://doi.org/10.17605/OSF.IO/AFZ2W	female	hungyen	job status; marital status
Participants	Data Collection	Data and Materials	m01096	doi:10.17605/OSF.IO/AFZ2W	Open Science Framework	doi:10.17605/OSF.IO/AFZ2W	https://doi.org/10.17605/OSF.IO/AFZ2W	male	hungyen	job status; marital status
Participants	Data Collection	Data and Materials	m01097	doi:10.17605/OSF.IO/AFZ2W	Open Science Framework	doi:10.17605/OSF.IO/AFZ2W	https://doi.org/10.17605/OSF.IO/AFZ2W	female	hungyen	job status; marital status
Participants	Data Collection	Data and Materials	m01098	doi:10.17605/OSF.IO/AFZ2W	Open Science Framework	doi:10.17605/OSF.IO/AFZ2W	https://doi.org/10.17605/OSF.IO/AFZ2W	female	hungyen	job status; marital status
Participants	Data Collection	Data and Materials	m01099	doi:10.17605/OSF.IO/AFZ2W	Open Science Framework	doi:10.17605/OSF.IO/AFZ2W	https://doi.org/10.17605/OSF.IO/AFZ2W	male	hanoi	job status; marital status
Participants	Data Collection	Data and Materials	m01100	doi:10.17605/OSF.IO/AFZ2W	Open Science Framework	doi:10.17605/OSF.IO/AFZ2W	https://doi.org/10.17605/OSF.IO/AFZ2W	male	hungyen	job status; marital status
Participants	Data Collection	Data and Materials	m01101	doi:10.17605/OSF.IO/AFZ2W	Open Science Framework	doi:10.17605/OSF.IO/AFZ2W	https://doi.org/10.17605/OSF.IO/AFZ2W	female	hoabinh	job status; marital status
Participants	Data Collection	Data and Materials	m01102	doi:10.17605/OSF.IO/AFZ2W	Open Science Framework	doi:10.17605/OSF.IO/AFZ2W	https://doi.org/10.17605/OSF.IO/AFZ2W	female	haiphong	job status; marital status
Participants	Data Collection	Data and Materials	m01103	doi:10.17605/OSF.IO/AFZ2W	Open Science Framework	doi:10.17605/OSF.IO/AFZ2W	https://doi.org/10.17605/OSF.IO/AFZ2W	female	hanoi	job status; marital status
Participants	Data Collection	Data and Materials	m01104	doi:10.17605/OSF.IO/AFZ2W	Open Science Framework	doi:10.17605/OSF.IO/AFZ2W	https://doi.org/10.17605/OSF.IO/AFZ2W	female	hanoi	job status; marital status
Participants	Data Collection	Data and Materials	m01105	doi:10.17605/OSF.IO/AFZ2W	Open Science Framework	doi:10.17605/OSF.IO/AFZ2W	https://doi.org/10.17605/OSF.IO/AFZ2W	female	bacgiang	job status; marital status
Participants	Data Collection	Data and Materials	m01106	doi:10.17605/OSF.IO/AFZ2W	Open Science Framework	doi:10.17605/OSF.IO/AFZ2W	https://doi.org/10.17605/OSF.IO/AFZ2W	female	hanoi	job status; marital status
Participants	Data Collection	Data and Materials	m01107	doi:10.17605/OSF.IO/AFZ2W	Open Science Framework	doi:10.17605/OSF.IO/AFZ2W	https://doi.org/10.17605/OSF.IO/AFZ2W	female	hanoi	job status; marital status
Participants	Data Collection	Data and Materials	m01108	doi:10.17605/OSF.IO/AFZ2W	Open Science Framework	doi:10.17605/OSF.IO/AFZ2W	https://doi.org/10.17605/OSF.IO/AFZ2W	female	hanoi	job status; marital status
Participants	Data Collection	Data and Materials	m01109	doi:10.17605/OSF.IO/AFZ2W	Open Science Framework	doi:10.17605/OSF.IO/AFZ2W	https://doi.org/10.17605/OSF.IO/AFZ2W	female	hanoi	job status; marital status
Participants	Data Collection	Data and Materials	m01110	doi:10.17605/OSF.IO/AFZ2W	Open Science Framework	doi:10.17605/OSF.IO/AFZ2W	https://doi.org/10.17605/OSF.IO/AFZ2W	male	hanoi	job status; marital status
Participants	Data Collection	Data and Materials	m01111	doi:10.17605/OSF.IO/AFZ2W	Open Science Framework	doi:10.17605/OSF.IO/AFZ2W	https://doi.org/10.17605/OSF.IO/AFZ2W	female	namdinh	job status; marital status
Participants	Data Collection	Data and Materials	m01112	doi:10.17605/OSF.IO/AFZ2W	Open Science Framework	doi:10.17605/OSF.IO/AFZ2W	https://doi.org/10.17605/OSF.IO/AFZ2W	male	hanoi	job status; marital status
Participants	Data Collection	Data and Materials	m01113	doi:10.17605/OSF.IO/AFZ2W	Open Science Framework	doi:10.17605/OSF.IO/AFZ2W	https://doi.org/10.17605/OSF.IO/AFZ2W	female	hanoi	job status; marital status
Participants	Data Collection	Data and Materials	m01114	doi:10.17605/OSF.IO/AFZ2W	Open Science Framework	doi:10.17605/OSF.IO/AFZ2W	https://doi.org/10.17605/OSF.IO/AFZ2W	female	hanoi	job status; marital status
Participants	Data Collection	Data and Materials	m01115	doi:10.17605/OSF.IO/AFZ2W	Open Science Framework	doi:10.17605/OSF.IO/AFZ2W	https://doi.org/10.17605/OSF.IO/AFZ2W	female	thainguyen	job status; marital status
Participants	Data Collection	Data and Materials	m01116	doi:10.17605/OSF.IO/AFZ2W	Open Science Framework	doi:10.17605/OSF.IO/AFZ2W	https://doi.org/10.17605/OSF.IO/AFZ2W	female	phutho	job status; marital status
Participants	Data Collection	Data and Materials	m01117	doi:10.17605/OSF.IO/AFZ2W	Open Science Framework	doi:10.17605/OSF.IO/AFZ2W	https://doi.org/10.17605/OSF.IO/AFZ2W	female	hanoi	job status; marital status
Participants	Data Collection	Data and Materials	m01118	doi:10.17605/OSF.IO/AFZ2W	Open Science Framework	doi:10.17605/OSF.IO/AFZ2W	https://doi.org/10.17605/OSF.IO/AFZ2W	female	hanoi	job status; marital status
Participants	Data Collection	Data and Materials	m01119	doi:10.17605/OSF.IO/AFZ2W	Open Science Framework	doi:10.17605/OSF.IO/AFZ2W	https://doi.org/10.17605/OSF.IO/AFZ2W	female	hanam	job status; marital status
Participants	Data Collection	Data and Materials	m01120	doi:10.17605/OSF.IO/AFZ2W	Open Science Framework	doi:10.17605/OSF.IO/AFZ2W	https://doi.org/10.17605/OSF.IO/AFZ2W	female	hanoi	job status; marital status
Participants	Data Collection	Data and Materials	m01121	doi:10.17605/OSF.IO/AFZ2W	Open Science Framework	doi:10.17605/OSF.IO/AFZ2W	https://doi.org/10.17605/OSF.IO/AFZ2W	male	hanoi	job status; marital status
Participants	Data Collection	Data and Materials	m01122	doi:10.17605/OSF.IO/AFZ2W	Open Science Framework	doi:10.17605/OSF.IO/AFZ2W	https://doi.org/10.17605/OSF.IO/AFZ2W	male	hungyen	job status; marital status
Participants	Data Collection	Data and Materials	m01123	doi:10.17605/OSF.IO/AFZ2W	Open Science Framework	doi:10.17605/OSF.IO/AFZ2W	https://doi.org/10.17605/OSF.IO/AFZ2W	male	hungyen	job status; marital status
Participants	Data Collection	Data and Materials	m01124	doi:10.17605/OSF.IO/AFZ2W	Open Science Framework	doi:10.17605/OSF.IO/AFZ2W	https://doi.org/10.17605/OSF.IO/AFZ2W	female	hanoi	job status; marital status
Participants	Data Collection	Data and Materials	m01125	doi:10.17605/OSF.IO/AFZ2W	Open Science Framework	doi:10.17605/OSF.IO/AFZ2W	https://doi.org/10.17605/OSF.IO/AFZ2W	male	hanoi	job status; marital status
Participants	Data Collection	Data and Materials	m01126	doi:10.17605/OSF.IO/AFZ2W	Open Science Framework	doi:10.17605/OSF.IO/AFZ2W	https://doi.org/10.17605/OSF.IO/AFZ2W	female	hanoi	job status; marital status
Participants	Data Collection	Data and Materials	m01127	doi:10.17605/OSF.IO/AFZ2W	Open Science Framework	doi:10.17605/OSF.IO/AFZ2W	https://doi.org/10.17605/OSF.IO/AFZ2W	female	hoabinh	job status; marital status
Participants	Data Collection	Data and Materials	m01128	doi:10.17605/OSF.IO/AFZ2W	Open Science Framework	doi:10.17605/OSF.IO/AFZ2W	https://doi.org/10.17605/OSF.IO/AFZ2W	female	bacninh	job status; marital status
Participants	Data Collection	Data and Materials	m01129	doi:10.17605/OSF.IO/AFZ2W	Open Science Framework	doi:10.17605/OSF.IO/AFZ2W	https://doi.org/10.17605/OSF.IO/AFZ2W	female	hungyen	job status; marital status
Participants	Data Collection	Data and Materials	m01130	doi:10.17605/OSF.IO/AFZ2W	Open Science Framework	doi:10.17605/OSF.IO/AFZ2W	https://doi.org/10.17605/OSF.IO/AFZ2W	male	hanoi	job status; marital status
Participants	Data Collection	Data and Materials	m01131	doi:10.17605/OSF.IO/AFZ2W	Open Science Framework	doi:10.17605/OSF.IO/AFZ2W	https://doi.org/10.17605/OSF.IO/AFZ2W	male	hungyen	job status; marital status
Participants	Data Collection	Data and Materials	m01132	doi:10.17605/OSF.IO/AFZ2W	Open Science Framework	doi:10.17605/OSF.IO/AFZ2W	https://doi.org/10.17605/OSF.IO/AFZ2W	female	hungyen	job status; marital status
Participants	Data Collection	Data and Materials	m01133	doi:10.17605/OSF.IO/AFZ2W	Open Science Framework	doi:10.17605/OSF.IO/AFZ2W	https://doi.org/10.17605/OSF.IO/AFZ2W	female	haiduong	job status; marital status
Participants	Data Collection	Data and Materials	m01134	doi:10.17605/OSF.IO/AFZ2W	Open Science Framework	doi:10.17605/OSF.IO/AFZ2W	https://doi.org/10.17605/OSF.IO/AFZ2W	female	hanoi	job status; marital status
Participants	Data Collection	Data and Materials	m01135	doi:10.17605/OSF.IO/AFZ2W	Open Science Framework	doi:10.17605/OSF.IO/AFZ2W	https://doi.org/10.17605/OSF.IO/AFZ2W	male	hungyen	job status; marital status
Participants	Data Collection	Data and Materials	m01136	doi:10.17605/OSF.IO/AFZ2W	Open Science Framework	doi:10.17605/OSF.IO/AFZ2W	https://doi.org/10.17605/OSF.IO/AFZ2W	male	hungyen	job status; marital status
Participants	Data Collection	Data and Materials	m01137	doi:10.17605/OSF.IO/AFZ2W	Open Science Framework	doi:10.17605/OSF.IO/AFZ2W	https://doi.org/10.17605/OSF.IO/AFZ2W	male	hungyen	job status; marital status
Participants	Data Collection	Data and Materials	m01138	doi:10.17605/OSF.IO/AFZ2W	Open Science Framework	doi:10.17605/OSF.IO/AFZ2W	https://doi.org/10.17605/OSF.IO/AFZ2W	male	hungyen	job status; marital status
Participants	Data Collection	Data and Materials	m01139	doi:10.17605/OSF.IO/AFZ2W	Open Science Framework	doi:10.17605/OSF.IO/AFZ2W	https://doi.org/10.17605/OSF.IO/AFZ2W	male	hungyen	job status; marital status
Participants	Data Collection	Data and Materials	m01140	doi:10.17605/OSF.IO/AFZ2W	Open Science Framework	doi:10.17605/OSF.IO/AFZ2W	https://doi.org/10.17605/OSF.IO/AFZ2W	male	hungyen	job status; marital status
Participants	Data Collection	Data and Materials	m01141	doi:10.17605/OSF.IO/AFZ2W	Open Science Framework	doi:10.17605/OSF.IO/AFZ2W	https://doi.org/10.17605/OSF.IO/AFZ2W	male	hungyen	job status; marital status
Participants	Data Collection	Data and Materials	m01142	doi:10.17605/OSF.IO/AFZ2W	Open Science Framework	doi:10.17605/OSF.IO/AFZ2W	https://doi.org/10.17605/OSF.IO/AFZ2W	male	hungyen	job status; marital status
Participants	Data Collection	Data and Materials	m01143	doi:10.17605/OSF.IO/AFZ2W	Open Science Framework	doi:10.17605/OSF.IO/AFZ2W	https://doi.org/10.17605/OSF.IO/AFZ2W	female	hungyen	job status; marital status
Participants	Data Collection	Data and Materials	m01144	doi:10.17605/OSF.IO/AFZ2W	Open Science Framework	doi:10.17605/OSF.IO/AFZ2W	https://doi.org/10.17605/OSF.IO/AFZ2W	male	hanoi	job status; marital status
Participants	Data Collection	Data and Materials	m01145	doi:10.17605/OSF.IO/AFZ2W	Open Science Framework	doi:10.17605/OSF.IO/AFZ2W	https://doi.org/10.17605/OSF.IO/AFZ2W	female	hanoi	job status; marital status
Participants	Data Collection	Data and Materials	m01146	doi:10.17605/OSF.IO/AFZ2W	Open Science Framework	doi:10.17605/OSF.IO/AFZ2W	https://doi.org/10.17605/OSF.IO/AFZ2W	female	namdinh	job status; marital status
Participants	Data Collection	Data and Materials	m01147	doi:10.17605/OSF.IO/AFZ2W	Open Science Framework	doi:10.17605/OSF.IO/AFZ2W	https://doi.org/10.17605/OSF.IO/AFZ2W	male	hanoi	job status; marital status
Participants	Data Collection	Data and Materials	m01148	doi:10.17605/OSF.IO/AFZ2W	Open Science Framework	doi:10.17605/OSF.IO/AFZ2W	https://doi.org/10.17605/OSF.IO/AFZ2W	female	hanoi	job status; marital status
Participants	Data Collection	Data and Materials	m01149	doi:10.17605/OSF.IO/AFZ2W	Open Science Framework	doi:10.17605/OSF.IO/AFZ2W	https://doi.org/10.17605/OSF.IO/AFZ2W	female	hungyen	job status; marital status
Participants	Data Collection	Data and Materials	m01150	doi:10.17605/OSF.IO/AFZ2W	Open Science Framework	doi:10.17605/OSF.IO/AFZ2W	https://doi.org/10.17605/OSF.IO/AFZ2W	female	hanoi	job status; marital status
Participants	Data Collection	Data and Materials	m01151	doi:10.17605/OSF.IO/AFZ2W	Open Science Framework	doi:10.17605/OSF.IO/AFZ2W	https://doi.org/10.17605/OSF.IO/AFZ2W	female	hanoi	job status; marital status
Participants	Data Collection	Data and Materials	m01152	doi:10.17605/OSF.IO/AFZ2W	Open Science Framework	doi:10.17605/OSF.IO/AFZ2W	https://doi.org/10.17605/OSF.IO/AFZ2W	female	hanoi	job status; marital status
Participants	Data Collection	Data and Materials	m01153	doi:10.17605/OSF.IO/AFZ2W	Open Science Framework	doi:10.17605/OSF.IO/AFZ2W	https://doi.org/10.17605/OSF.IO/AFZ2W	female	hanoi	job status; marital status
Participants	Data Collection	Data and Materials	m01154	doi:10.17605/OSF.IO/AFZ2W	Open Science Framework	doi:10.17605/OSF.IO/AFZ2W	https://doi.org/10.17605/OSF.IO/AFZ2W	female	hanoi	job status; marital status
Participants	Data Collection	Data and Materials	m01155	doi:10.17605/OSF.IO/AFZ2W	Open Science Framework	doi:10.17605/OSF.IO/AFZ2W	https://doi.org/10.17605/OSF.IO/AFZ2W	male	hanoi	job status; marital status
Participants	Data Collection	Data and Materials	m01156	doi:10.17605/OSF.IO/AFZ2W	Open Science Framework	doi:10.17605/OSF.IO/AFZ2W	https://doi.org/10.17605/OSF.IO/AFZ2W	male	hanoi	job status; marital status
Participants	Data Collection	Data and Materials	m01157	doi:10.17605/OSF.IO/AFZ2W	Open Science Framework	doi:10.17605/OSF.IO/AFZ2W	https://doi.org/10.17605/OSF.IO/AFZ2W	female	thanhhoa	job status; marital status
Participants	Data Collection	Data and Materials	m01158	doi:10.17605/OSF.IO/AFZ2W	Open Science Framework	doi:10.17605/OSF.IO/AFZ2W	https://doi.org/10.17605/OSF.IO/AFZ2W	female	hanoi	job status; marital status
Participants	Data Collection	Data and Materials	m01159	doi:10.17605/OSF.IO/AFZ2W	Open Science Framework	doi:10.17605/OSF.IO/AFZ2W	https://doi.org/10.17605/OSF.IO/AFZ2W	female	hoabinh	job status; marital status
Participants	Data Collection	Data and Materials	m01160	doi:10.17605/OSF.IO/AFZ2W	Open Science Framework	doi:10.17605/OSF.IO/AFZ2W	https://doi.org/10.17605/OSF.IO/AFZ2W	female	hanoi	job status; marital status
Participants	Data Collection	Data and Materials	m01161	doi:10.17605/OSF.IO/AFZ2W	Open Science Framework	doi:10.17605/OSF.IO/AFZ2W	https://doi.org/10.17605/OSF.IO/AFZ2W	female	hanoi	job status; marital status
Participants	Data Collection	Data and Materials	m01162	doi:10.17605/OSF.IO/AFZ2W	Open Science Framework	doi:10.17605/OSF.IO/AFZ2W	https://doi.org/10.17605/OSF.IO/AFZ2W	female	vinhphuc	job status; marital status
Participants	Data Collection	Data and Materials	m01163	doi:10.17605/OSF.IO/AFZ2W	Open Science Framework	doi:10.17605/OSF.IO/AFZ2W	https://doi.org/10.17605/OSF.IO/AFZ2W	female	hanoi	job status; marital status
Participants	Data Collection	Data and Materials	m01164	doi:10.17605/OSF.IO/AFZ2W	Open Science Framework	doi:10.17605/OSF.IO/AFZ2W	https://doi.org/10.17605/OSF.IO/AFZ2W	male	bacninh	job status; marital status
Participants	Data Collection	Data and Materials	m01165	doi:10.17605/OSF.IO/AFZ2W	Open Science Framework	doi:10.17605/OSF.IO/AFZ2W	https://doi.org/10.17605/OSF.IO/AFZ2W	male	hungyen	job status; marital status
Participants	Data Collection	Data and Materials	m01166	doi:10.17605/OSF.IO/AFZ2W	Open Science Framework	doi:10.17605/OSF.IO/AFZ2W	https://doi.org/10.17605/OSF.IO/AFZ2W	female	hoabinh	job status; marital status
Participants	Data Collection	Data and Materials	m01167	doi:10.17605/OSF.IO/AFZ2W	Open Science Framework	doi:10.17605/OSF.IO/AFZ2W	https://doi.org/10.17605/OSF.IO/AFZ2W	female	quangninh	job status; marital status
Participants	Data Collection	Data and Materials	m01168	doi:10.17605/OSF.IO/AFZ2W	Open Science Framework	doi:10.17605/OSF.IO/AFZ2W	https://doi.org/10.17605/OSF.IO/AFZ2W	female	hanoi	job status; marital status
Participants	Data Collection	Data and Materials	m01169	doi:10.17605/OSF.IO/AFZ2W	Open Science Framework	doi:10.17605/OSF.IO/AFZ2W	https://doi.org/10.17605/OSF.IO/AFZ2W	female	hanoi	job status; marital status
Participants	Data Collection	Data and Materials	m01170	doi:10.17605/OSF.IO/AFZ2W	Open Science Framework	doi:10.17605/OSF.IO/AFZ2W	https://doi.org/10.17605/OSF.IO/AFZ2W	male	hanoi	job status; marital status
Participants	Data Collection	Data and Materials	m01171	doi:10.17605/OSF.IO/AFZ2W	Open Science Framework	doi:10.17605/OSF.IO/AFZ2W	https://doi.org/10.17605/OSF.IO/AFZ2W	male	hanoi	job status; marital status
Participants	Data Collection	Data and Materials	m01172	doi:10.17605/OSF.IO/AFZ2W	Open Science Framework	doi:10.17605/OSF.IO/AFZ2W	https://doi.org/10.17605/OSF.IO/AFZ2W	female	hungyen	job status; marital status
Participants	Data Collection	Data and Materials	m01173	doi:10.17605/OSF.IO/AFZ2W	Open Science Framework	doi:10.17605/OSF.IO/AFZ2W	https://doi.org/10.17605/OSF.IO/AFZ2W	female	hungyen	job status; marital status
Participants	Data Collection	Data and Materials	m01174	doi:10.17605/OSF.IO/AFZ2W	Open Science Framework	doi:10.17605/OSF.IO/AFZ2W	https://doi.org/10.17605/OSF.IO/AFZ2W	male	thanhhoa	job status; marital status
Participants	Data Collection	Data and Materials	m01175	doi:10.17605/OSF.IO/AFZ2W	Open Science Framework	doi:10.17605/OSF.IO/AFZ2W	https://doi.org/10.17605/OSF.IO/AFZ2W	male	quangninh	job status; marital status
Participants	Data Collection	Data and Materials	m01176	doi:10.17605/OSF.IO/AFZ2W	Open Science Framework	doi:10.17605/OSF.IO/AFZ2W	https://doi.org/10.17605/OSF.IO/AFZ2W	male	hanoi	job status; marital status
Participants	Data Collection	Data and Materials	m01177	doi:10.17605/OSF.IO/AFZ2W	Open Science Framework	doi:10.17605/OSF.IO/AFZ2W	https://doi.org/10.17605/OSF.IO/AFZ2W	male	hungyen	job status; marital status
Participants	Data Collection	Data and Materials	m01178	doi:10.17605/OSF.IO/AFZ2W	Open Science Framework	doi:10.17605/OSF.IO/AFZ2W	https://doi.org/10.17605/OSF.IO/AFZ2W	female	quangninh	job status; marital status
Participants	Data Collection	Data and Materials	m01179	doi:10.17605/OSF.IO/AFZ2W	Open Science Framework	doi:10.17605/OSF.IO/AFZ2W	https://doi.org/10.17605/OSF.IO/AFZ2W	female	hanoi	job status; marital status
Participants	Data Collection	Data and Materials	m01180	doi:10.17605/OSF.IO/AFZ2W	Open Science Framework	doi:10.17605/OSF.IO/AFZ2W	https://doi.org/10.17605/OSF.IO/AFZ2W	female	hanoi	job status; marital status
Participants	Data Collection	Data and Materials	m01181	doi:10.17605/OSF.IO/AFZ2W	Open Science Framework	doi:10.17605/OSF.IO/AFZ2W	https://doi.org/10.17605/OSF.IO/AFZ2W	female	hanoi	job status; marital status
Participants	Data Collection	Data and Materials	m01182	doi:10.17605/OSF.IO/AFZ2W	Open Science Framework	doi:10.17605/OSF.IO/AFZ2W	https://doi.org/10.17605/OSF.IO/AFZ2W	female	hanoi	job status; marital status
Participants	Data Collection	Data and Materials	m01183	doi:10.17605/OSF.IO/AFZ2W	Open Science Framework	doi:10.17605/OSF.IO/AFZ2W	https://doi.org/10.17605/OSF.IO/AFZ2W	male	hungyen	job status; marital status
Participants	Data Collection	Data and Materials	m01184	doi:10.17605/OSF.IO/AFZ2W	Open Science Framework	doi:10.17605/OSF.IO/AFZ2W	https://doi.org/10.17605/OSF.IO/AFZ2W	male	hochiminh	job status; marital status
Participants	Data Collection	Data and Materials	m01185	doi:10.17605/OSF.IO/AFZ2W	Open Science Framework	doi:10.17605/OSF.IO/AFZ2W	https://doi.org/10.17605/OSF.IO/AFZ2W	female	hanoi	job status; marital status
Participants	Data Collection	Data and Materials	m01186	doi:10.17605/OSF.IO/AFZ2W	Open Science Framework	doi:10.17605/OSF.IO/AFZ2W	https://doi.org/10.17605/OSF.IO/AFZ2W	male	hanoi	job status; marital status
Participants	Data Collection	Data and Materials	m01187	doi:10.17605/OSF.IO/AFZ2W	Open Science Framework	doi:10.17605/OSF.IO/AFZ2W	https://doi.org/10.17605/OSF.IO/AFZ2W	male	hanoi	job status; marital status
Participants	Data Collection	Data and Materials	m01188	doi:10.17605/OSF.IO/AFZ2W	Open Science Framework	doi:10.17605/OSF.IO/AFZ2W	https://doi.org/10.17605/OSF.IO/AFZ2W	male	hochiminh	job status; marital status
Participants	Data Collection	Data and Materials	m01189	doi:10.17605/OSF.IO/AFZ2W	Open Science Framework	doi:10.17605/OSF.IO/AFZ2W	https://doi.org/10.17605/OSF.IO/AFZ2W	male	hochiminh	job status; marital status
Participants	Data Collection	Data and Materials	m01190	doi:10.17605/OSF.IO/AFZ2W	Open Science Framework	doi:10.17605/OSF.IO/AFZ2W	https://doi.org/10.17605/OSF.IO/AFZ2W	male	hochiminh	job status; marital status
Participants	Data Collection	Data and Materials	m01191	doi:10.17605/OSF.IO/AFZ2W	Open Science Framework	doi:10.17605/OSF.IO/AFZ2W	https://doi.org/10.17605/OSF.IO/AFZ2W	male	hochiminh	job status; marital status
Participants	Data Collection	Data and Materials	m01192	doi:10.17605/OSF.IO/AFZ2W	Open Science Framework	doi:10.17605/OSF.IO/AFZ2W	https://doi.org/10.17605/OSF.IO/AFZ2W	male	hochiminh	job status; marital status
Participants	Data Collection	Data and Materials	m01193	doi:10.17605/OSF.IO/AFZ2W	Open Science Framework	doi:10.17605/OSF.IO/AFZ2W	https://doi.org/10.17605/OSF.IO/AFZ2W	male	hochiminh	job status; marital status
Participants	Data Collection	Data and Materials	m01194	doi:10.17605/OSF.IO/AFZ2W	Open Science Framework	doi:10.17605/OSF.IO/AFZ2W	https://doi.org/10.17605/OSF.IO/AFZ2W	female	hochiminh	job status; marital status
Participants	Data Collection	Data and Materials	m01195	doi:10.17605/OSF.IO/AFZ2W	Open Science Framework	doi:10.17605/OSF.IO/AFZ2W	https://doi.org/10.17605/OSF.IO/AFZ2W	female	hochiminh	job status; marital status
Participants	Data Collection	Data and Materials	m01196	doi:10.17605/OSF.IO/AFZ2W	Open Science Framework	doi:10.17605/OSF.IO/AFZ2W	https://doi.org/10.17605/OSF.IO/AFZ2W	female	hochiminh	job status; marital status
Participants	Data Collection	Data and Materials	m01197	doi:10.17605/OSF.IO/AFZ2W	Open Science Framework	doi:10.17605/OSF.IO/AFZ2W	https://doi.org/10.17605/OSF.IO/AFZ2W	male	soctrang	job status; marital status
Participants	Data Collection	Data and Materials	m01198	doi:10.17605/OSF.IO/AFZ2W	Open Science Framework	doi:10.17605/OSF.IO/AFZ2W	https://doi.org/10.17605/OSF.IO/AFZ2W	female	hochiminh	job status; marital status
Participants	Data Collection	Data and Materials	m01199	doi:10.17605/OSF.IO/AFZ2W	Open Science Framework	doi:10.17605/OSF.IO/AFZ2W	https://doi.org/10.17605/OSF.IO/AFZ2W	male	hochiminh	job status; marital status
Participants	Data Collection	Data and Materials	m01200	doi:10.17605/OSF.IO/AFZ2W	Open Science Framework	doi:10.17605/OSF.IO/AFZ2W	https://doi.org/10.17605/OSF.IO/AFZ2W	male	hochiminh	job status; marital status
Participants	Data Collection	Data and Materials	m01201	doi:10.17605/OSF.IO/AFZ2W	Open Science Framework	doi:10.17605/OSF.IO/AFZ2W	https://doi.org/10.17605/OSF.IO/AFZ2W	male	hochiminh	job status; marital status
Participants	Data Collection	Data and Materials	m01202	doi:10.17605/OSF.IO/AFZ2W	Open Science Framework	doi:10.17605/OSF.IO/AFZ2W	https://doi.org/10.17605/OSF.IO/AFZ2W	male	hochiminh	job status; marital status
Participants	Data Collection	Data and Materials	m01203	doi:10.17605/OSF.IO/AFZ2W	Open Science Framework	doi:10.17605/OSF.IO/AFZ2W	https://doi.org/10.17605/OSF.IO/AFZ2W	female	hochiminh	job status; marital status
Participants	Data Collection	Data and Materials	m01204	doi:10.17605/OSF.IO/AFZ2W	Open Science Framework	doi:10.17605/OSF.IO/AFZ2W	https://doi.org/10.17605/OSF.IO/AFZ2W	female	hochiminh	job status; marital status
Participants	Data Collection	Data and Materials	m01205	doi:10.17605/OSF.IO/AFZ2W	Open Science Framework	doi:10.17605/OSF.IO/AFZ2W	https://doi.org/10.17605/OSF.IO/AFZ2W	female	hochiminh	job status; marital status
Participants	Data Collection	Data and Materials	m01206	doi:10.17605/OSF.IO/AFZ2W	Open Science Framework	doi:10.17605/OSF.IO/AFZ2W	https://doi.org/10.17605/OSF.IO/AFZ2W	male	hochiminh	job status; marital status
Participants	Data Collection	Data and Materials	m01207	doi:10.17605/OSF.IO/AFZ2W	Open Science Framework	doi:10.17605/OSF.IO/AFZ2W	https://doi.org/10.17605/OSF.IO/AFZ2W	female	hochiminh	job status; marital status
Participants	Data Collection	Data and Materials	m01208	doi:10.17605/OSF.IO/AFZ2W	Open Science Framework	doi:10.17605/OSF.IO/AFZ2W	https://doi.org/10.17605/OSF.IO/AFZ2W	female	hochiminh	job status; marital status
Participants	Data Collection	Data and Materials	m01209	doi:10.17605/OSF.IO/AFZ2W	Open Science Framework	doi:10.17605/OSF.IO/AFZ2W	https://doi.org/10.17605/OSF.IO/AFZ2W	female	binhthuan	job status; marital status
Participants	Data Collection	Data and Materials	m01210	doi:10.17605/OSF.IO/AFZ2W	Open Science Framework	doi:10.17605/OSF.IO/AFZ2W	https://doi.org/10.17605/OSF.IO/AFZ2W	female	hochiminh	job status; marital status
Participants	Data Collection	Data and Materials	m01211	doi:10.17605/OSF.IO/AFZ2W	Open Science Framework	doi:10.17605/OSF.IO/AFZ2W	https://doi.org/10.17605/OSF.IO/AFZ2W	male	hanoi	job status; marital status
Participants	Data Collection	Data and Materials	m01212	doi:10.17605/OSF.IO/AFZ2W	Open Science Framework	doi:10.17605/OSF.IO/AFZ2W	https://doi.org/10.17605/OSF.IO/AFZ2W	male	hanoi	job status; marital status
Participants	Data Collection	Data and Materials	m01213	doi:10.17605/OSF.IO/AFZ2W	Open Science Framework	doi:10.17605/OSF.IO/AFZ2W	https://doi.org/10.17605/OSF.IO/AFZ2W	female	hochiminh	job status; marital status
Participants	Data Collection	Data and Materials	m01214	doi:10.17605/OSF.IO/AFZ2W	Open Science Framework	doi:10.17605/OSF.IO/AFZ2W	https://doi.org/10.17605/OSF.IO/AFZ2W	female	gialai	job status; marital status
Participants	Data Collection	Data and Materials	m01215	doi:10.17605/OSF.IO/AFZ2W	Open Science Framework	doi:10.17605/OSF.IO/AFZ2W	https://doi.org/10.17605/OSF.IO/AFZ2W	female	hochiminh	job status; marital status
Participants	Data Collection	Data and Materials	m01216	doi:10.17605/OSF.IO/AFZ2W	Open Science Framework	doi:10.17605/OSF.IO/AFZ2W	https://doi.org/10.17605/OSF.IO/AFZ2W	female	hochiminh	job status; marital status
Participants	Data Collection	Data and Materials	m01217	doi:10.17605/OSF.IO/AFZ2W	Open Science Framework	doi:10.17605/OSF.IO/AFZ2W	https://doi.org/10.17605/OSF.IO/AFZ2W	female	hochiminh	job status; marital status
Participants	Data Collection	Data and Materials	m01218	doi:10.17605/OSF.IO/AFZ2W	Open Science Framework	doi:10.17605/OSF.IO/AFZ2W	https://doi.org/10.17605/OSF.IO/AFZ2W	female	hanoi	job status; marital status
Participants	Data Collection	Data and Materials	m01219	doi:10.17605/OSF.IO/AFZ2W	Open Science Framework	doi:10.17605/OSF.IO/AFZ2W	https://doi.org/10.17605/OSF.IO/AFZ2W	female	hochiminh	job status; marital status
Participants	Data Collection	Data and Materials	m01220	doi:10.17605/OSF.IO/AFZ2W	Open Science Framework	doi:10.17605/OSF.IO/AFZ2W	https://doi.org/10.17605/OSF.IO/AFZ2W	female	hochiminh	job status; marital status
Participants	Data Collection	Data and Materials	m01221	doi:10.17605/OSF.IO/AFZ2W	Open Science Framework	doi:10.17605/OSF.IO/AFZ2W	https://doi.org/10.17605/OSF.IO/AFZ2W	male	hanoi	job status; marital status
Participants	Data Collection	Data and Materials	m01222	doi:10.17605/OSF.IO/AFZ2W	Open Science Framework	doi:10.17605/OSF.IO/AFZ2W	https://doi.org/10.17605/OSF.IO/AFZ2W	male	hochiminh	job status; marital status
Participants	Data Collection	Data and Materials	m01223	doi:10.17605/OSF.IO/AFZ2W	Open Science Framework	doi:10.17605/OSF.IO/AFZ2W	https://doi.org/10.17605/OSF.IO/AFZ2W	male	hochiminh	job status; marital status
Participants	Data Collection	Data and Materials	m01224	doi:10.17605/OSF.IO/AFZ2W	Open Science Framework	doi:10.17605/OSF.IO/AFZ2W	https://doi.org/10.17605/OSF.IO/AFZ2W	male	hochiminh	job status; marital status
Participants	Data Collection	Data and Materials	m01225	doi:10.17605/OSF.IO/AFZ2W	Open Science Framework	doi:10.17605/OSF.IO/AFZ2W	https://doi.org/10.17605/OSF.IO/AFZ2W	male	hanoi	job status; marital status
Participants	Data Collection	Data and Materials	m01226	doi:10.17605/OSF.IO/AFZ2W	Open Science Framework	doi:10.17605/OSF.IO/AFZ2W	https://doi.org/10.17605/OSF.IO/AFZ2W	male	hanoi	job status; marital status
Participants	Data Collection	Data and Materials	m01227	doi:10.17605/OSF.IO/AFZ2W	Open Science Framework	doi:10.17605/OSF.IO/AFZ2W	https://doi.org/10.17605/OSF.IO/AFZ2W	male	hanoi	job status; marital status
Participants	Data Collection	Data and Materials	m01228	doi:10.17605/OSF.IO/AFZ2W	Open Science Framework	doi:10.17605/OSF.IO/AFZ2W	https://doi.org/10.17605/OSF.IO/AFZ2W	male	hanoi	job status; marital status
Participants	Data Collection	Data and Materials	m01229	doi:10.17605/OSF.IO/AFZ2W	Open Science Framework	doi:10.17605/OSF.IO/AFZ2W	https://doi.org/10.17605/OSF.IO/AFZ2W	male	hochiminh	job status; marital status
Participants	Data Collection	Data and Materials	m01230	doi:10.17605/OSF.IO/AFZ2W	Open Science Framework	doi:10.17605/OSF.IO/AFZ2W	https://doi.org/10.17605/OSF.IO/AFZ2W	male	hanoi	job status; marital status
Participants	Data Collection	Data and Materials	m01231	doi:10.17605/OSF.IO/AFZ2W	Open Science Framework	doi:10.17605/OSF.IO/AFZ2W	https://doi.org/10.17605/OSF.IO/AFZ2W	female	hanoi	job status; marital status
Participants	Data Collection	Data and Materials	m01232	doi:10.17605/OSF.IO/AFZ2W	Open Science Framework	doi:10.17605/OSF.IO/AFZ2W	https://doi.org/10.17605/OSF.IO/AFZ2W	male	hanoi	job status; marital status
Participants	Data Collection	Data and Materials	m01233	doi:10.17605/OSF.IO/AFZ2W	Open Science Framework	doi:10.17605/OSF.IO/AFZ2W	https://doi.org/10.17605/OSF.IO/AFZ2W	female	hanoi	job status; marital status
Participants	Data Collection	Data and Materials	m01234	doi:10.17605/OSF.IO/AFZ2W	Open Science Framework	doi:10.17605/OSF.IO/AFZ2W	https://doi.org/10.17605/OSF.IO/AFZ2W	male	hanoi	job status; marital status
Participants	Data Collection	Data and Materials	m01235	doi:10.17605/OSF.IO/AFZ2W	Open Science Framework	doi:10.17605/OSF.IO/AFZ2W	https://doi.org/10.17605/OSF.IO/AFZ2W	male	bacninh	job status; marital status
Participants	Data Collection	Data and Materials	m01236	doi:10.17605/OSF.IO/AFZ2W	Open Science Framework	doi:10.17605/OSF.IO/AFZ2W	https://doi.org/10.17605/OSF.IO/AFZ2W	male	hanoi	job status; marital status
Participants	Data Collection	Data and Materials	m01237	doi:10.17605/OSF.IO/AFZ2W	Open Science Framework	doi:10.17605/OSF.IO/AFZ2W	https://doi.org/10.17605/OSF.IO/AFZ2W	female	hanoi	job status; marital status
Participants	Data Collection	Data and Materials	m01238	doi:10.17605/OSF.IO/AFZ2W	Open Science Framework	doi:10.17605/OSF.IO/AFZ2W	https://doi.org/10.17605/OSF.IO/AFZ2W	male	hanoi	job status; marital status
Participants	Data Collection	Data and Materials	m01239	doi:10.17605/OSF.IO/AFZ2W	Open Science Framework	doi:10.17605/OSF.IO/AFZ2W	https://doi.org/10.17605/OSF.IO/AFZ2W	female	hanoi	job status; marital status
Participants	Data Collection	Data and Materials	m01240	doi:10.17605/OSF.IO/AFZ2W	Open Science Framework	doi:10.17605/OSF.IO/AFZ2W	https://doi.org/10.17605/OSF.IO/AFZ2W	male	hanoi	job status; marital status
Participants	Data Collection	Data and Materials	m01241	doi:10.17605/OSF.IO/AFZ2W	Open Science Framework	doi:10.17605/OSF.IO/AFZ2W	https://doi.org/10.17605/OSF.IO/AFZ2W	female	hanoi	job status; marital status
Participants	Data Collection	Data and Materials	m01242	doi:10.17605/OSF.IO/AFZ2W	Open Science Framework	doi:10.17605/OSF.IO/AFZ2W	https://doi.org/10.17605/OSF.IO/AFZ2W	female	hanoi	job status; marital status
Participants	Data Collection	Data and Materials	m01243	doi:10.17605/OSF.IO/AFZ2W	Open Science Framework	doi:10.17605/OSF.IO/AFZ2W	https://doi.org/10.17605/OSF.IO/AFZ2W	male	hanoi	job status; marital status
Participants	Data Collection	Data and Materials	m01244	doi:10.17605/OSF.IO/AFZ2W	Open Science Framework	doi:10.17605/OSF.IO/AFZ2W	https://doi.org/10.17605/OSF.IO/AFZ2W	male	hanoi	job status; marital status
Participants	Data Collection	Data and Materials	m01245	doi:10.17605/OSF.IO/AFZ2W	Open Science Framework	doi:10.17605/OSF.IO/AFZ2W	https://doi.org/10.17605/OSF.IO/AFZ2W	male	hanoi	job status; marital status
Participants	Data Collection	Data and Materials	m01246	doi:10.17605/OSF.IO/AFZ2W	Open Science Framework	doi:10.17605/OSF.IO/AFZ2W	https://doi.org/10.17605/OSF.IO/AFZ2W	male	hanoi	job status; marital status
Participants	Data Collection	Data and Materials	m01247	doi:10.17605/OSF.IO/AFZ2W	Open Science Framework	doi:10.17605/OSF.IO/AFZ2W	https://doi.org/10.17605/OSF.IO/AFZ2W	male	hanoi	job status; marital status
Participants	Data Collection	Data and Materials	m01248	doi:10.17605/OSF.IO/AFZ2W	Open Science Framework	doi:10.17605/OSF.IO/AFZ2W	https://doi.org/10.17605/OSF.IO/AFZ2W	male	hanoi	job status; marital status
Participants	Data Collection	Data and Materials	m01249	doi:10.17605/OSF.IO/AFZ2W	Open Science Framework	doi:10.17605/OSF.IO/AFZ2W	https://doi.org/10.17605/OSF.IO/AFZ2W	female	hanoi	job status; marital status
Participants	Data Collection	Data and Materials	m01250	doi:10.17605/OSF.IO/AFZ2W	Open Science Framework	doi:10.17605/OSF.IO/AFZ2W	https://doi.org/10.17605/OSF.IO/AFZ2W	female	hanoi	job status; marital status
Participants	Data Collection	Data and Materials	m01251	doi:10.17605/OSF.IO/AFZ2W	Open Science Framework	doi:10.17605/OSF.IO/AFZ2W	https://doi.org/10.17605/OSF.IO/AFZ2W	male	hanoi	job status; marital status
Participants	Data Collection	Data and Materials	m01252	doi:10.17605/OSF.IO/AFZ2W	Open Science Framework	doi:10.17605/OSF.IO/AFZ2W	https://doi.org/10.17605/OSF.IO/AFZ2W	male	hanoi	job status; marital status
Participants	Data Collection	Data and Materials	m01253	doi:10.17605/OSF.IO/AFZ2W	Open Science Framework	doi:10.17605/OSF.IO/AFZ2W	https://doi.org/10.17605/OSF.IO/AFZ2W	male	hanoi	job status; marital status
Participants	Data Collection	Data and Materials	m01254	doi:10.17605/OSF.IO/AFZ2W	Open Science Framework	doi:10.17605/OSF.IO/AFZ2W	https://doi.org/10.17605/OSF.IO/AFZ2W	female	hanoi	job status; marital status
Participants	Data Collection	Data and Materials	m01255	doi:10.17605/OSF.IO/AFZ2W	Open Science Framework	doi:10.17605/OSF.IO/AFZ2W	https://doi.org/10.17605/OSF.IO/AFZ2W	male	hanoi	job status; marital status
Participants	Data Collection	Data and Materials	m01256	doi:10.17605/OSF.IO/AFZ2W	Open Science Framework	doi:10.17605/OSF.IO/AFZ2W	https://doi.org/10.17605/OSF.IO/AFZ2W	female	hanoi	job status; marital status
Participants	Data Collection	Data and Materials	m01257	doi:10.17605/OSF.IO/AFZ2W	Open Science Framework	doi:10.17605/OSF.IO/AFZ2W	https://doi.org/10.17605/OSF.IO/AFZ2W	female	hungyen	job status; marital status
Participants	Data Collection	Data and Materials	m01258	doi:10.17605/OSF.IO/AFZ2W	Open Science Framework	doi:10.17605/OSF.IO/AFZ2W	https://doi.org/10.17605/OSF.IO/AFZ2W	female	hanoi	job status; marital status
Participants	Data Collection	Data and Materials	m01259	doi:10.17605/OSF.IO/AFZ2W	Open Science Framework	doi:10.17605/OSF.IO/AFZ2W	https://doi.org/10.17605/OSF.IO/AFZ2W	female	hanoi	job status; marital status
Participants	Data Collection	Data and Materials	m01260	doi:10.17605/OSF.IO/AFZ2W	Open Science Framework	doi:10.17605/OSF.IO/AFZ2W	https://doi.org/10.17605/OSF.IO/AFZ2W	female	hanoi	job status; marital status
Participants	Data Collection	Data and Materials	m01261	doi:10.17605/OSF.IO/AFZ2W	Open Science Framework	doi:10.17605/OSF.IO/AFZ2W	https://doi.org/10.17605/OSF.IO/AFZ2W	female	hanoi	job status; marital status
Participants	Data Collection	Data and Materials	m01262	doi:10.17605/OSF.IO/AFZ2W	Open Science Framework	doi:10.17605/OSF.IO/AFZ2W	https://doi.org/10.17605/OSF.IO/AFZ2W	female	hanoi	job status; marital status
Participants	Data Collection	Data and Materials	m01263	doi:10.17605/OSF.IO/AFZ2W	Open Science Framework	doi:10.17605/OSF.IO/AFZ2W	https://doi.org/10.17605/OSF.IO/AFZ2W	female	hanoi	job status; marital status
Participants	Data Collection	Data and Materials	m01264	doi:10.17605/OSF.IO/AFZ2W	Open Science Framework	doi:10.17605/OSF.IO/AFZ2W	https://doi.org/10.17605/OSF.IO/AFZ2W	female	hanoi	job status; marital status
Participants	Data Collection	Data and Materials	m01265	doi:10.17605/OSF.IO/AFZ2W	Open Science Framework	doi:10.17605/OSF.IO/AFZ2W	https://doi.org/10.17605/OSF.IO/AFZ2W	male	hanoi	job status; marital status
Participants	Data Collection	Data and Materials	m01266	doi:10.17605/OSF.IO/AFZ2W	Open Science Framework	doi:10.17605/OSF.IO/AFZ2W	https://doi.org/10.17605/OSF.IO/AFZ2W	male	hanoi	job status; marital status
Participants	Data Collection	Data and Materials	m01267	doi:10.17605/OSF.IO/AFZ2W	Open Science Framework	doi:10.17605/OSF.IO/AFZ2W	https://doi.org/10.17605/OSF.IO/AFZ2W	male	hanoi	job status; marital status
Participants	Data Collection	Data and Materials	m01268	doi:10.17605/OSF.IO/AFZ2W	Open Science Framework	doi:10.17605/OSF.IO/AFZ2W	https://doi.org/10.17605/OSF.IO/AFZ2W	male	hanoi	job status; marital status
Participants	Data Collection	Data and Materials	m01269	doi:10.17605/OSF.IO/AFZ2W	Open Science Framework	doi:10.17605/OSF.IO/AFZ2W	https://doi.org/10.17605/OSF.IO/AFZ2W	male	hanoi	job status; marital status
Participants	Data Collection	Data and Materials	m01270	doi:10.17605/OSF.IO/AFZ2W	Open Science Framework	doi:10.17605/OSF.IO/AFZ2W	https://doi.org/10.17605/OSF.IO/AFZ2W	male	hanoi	job status; marital status
Participants	Data Collection	Data and Materials	m01271	doi:10.17605/OSF.IO/AFZ2W	Open Science Framework	doi:10.17605/OSF.IO/AFZ2W	https://doi.org/10.17605/OSF.IO/AFZ2W	female	hanoi	job status; marital status
Participants	Data Collection	Data and Materials	m01272	doi:10.17605/OSF.IO/AFZ2W	Open Science Framework	doi:10.17605/OSF.IO/AFZ2W	https://doi.org/10.17605/OSF.IO/AFZ2W	female	hanoi	job status; marital status
Participants	Data Collection	Data and Materials	m01273	doi:10.17605/OSF.IO/AFZ2W	Open Science Framework	doi:10.17605/OSF.IO/AFZ2W	https://doi.org/10.17605/OSF.IO/AFZ2W	female	hanoi	job status; marital status
Participants	Data Collection	Data and Materials	m01274	doi:10.17605/OSF.IO/AFZ2W	Open Science Framework	doi:10.17605/OSF.IO/AFZ2W	https://doi.org/10.17605/OSF.IO/AFZ2W	female	hanoi	job status; marital status
Participants	Data Collection	Data and Materials	m01275	doi:10.17605/OSF.IO/AFZ2W	Open Science Framework	doi:10.17605/OSF.IO/AFZ2W	https://doi.org/10.17605/OSF.IO/AFZ2W	male	hanoi	job status; marital status
Participants	Data Collection	Data and Materials	m01276	doi:10.17605/OSF.IO/AFZ2W	Open Science Framework	doi:10.17605/OSF.IO/AFZ2W	https://doi.org/10.17605/OSF.IO/AFZ2W	male	hanoi	job status; marital status
Participants	Data Collection	Data and Materials	m01277	doi:10.17605/OSF.IO/AFZ2W	Open Science Framework	doi:10.17605/OSF.IO/AFZ2W	https://doi.org/10.17605/OSF.IO/AFZ2W	male	hanoi	job status; marital status
Participants	Data Collection	Data and Materials	m01278	doi:10.17605/OSF.IO/AFZ2W	Open Science Framework	doi:10.17605/OSF.IO/AFZ2W	https://doi.org/10.17605/OSF.IO/AFZ2W	female	hanoi	job status; marital status
Participants	Data Collection	Data and Materials	m01279	doi:10.17605/OSF.IO/AFZ2W	Open Science Framework	doi:10.17605/OSF.IO/AFZ2W	https://doi.org/10.17605/OSF.IO/AFZ2W	female	hanoi	job status; marital status
Participants	Data Collection	Data and Materials	m01280	doi:10.17605/OSF.IO/AFZ2W	Open Science Framework	doi:10.17605/OSF.IO/AFZ2W	https://doi.org/10.17605/OSF.IO/AFZ2W	male	hanoi	job status; marital status
Participants	Data Collection	Data and Materials	m01281	doi:10.17605/OSF.IO/AFZ2W	Open Science Framework	doi:10.17605/OSF.IO/AFZ2W	https://doi.org/10.17605/OSF.IO/AFZ2W	female	hanoi	job status; marital status
Participants	Data Collection	Data and Materials	m01282	doi:10.17605/OSF.IO/AFZ2W	Open Science Framework	doi:10.17605/OSF.IO/AFZ2W	https://doi.org/10.17605/OSF.IO/AFZ2W	male	hanoi	job status; marital status
Participants	Data Collection	Data and Materials	m01283	doi:10.17605/OSF.IO/AFZ2W	Open Science Framework	doi:10.17605/OSF.IO/AFZ2W	https://doi.org/10.17605/OSF.IO/AFZ2W	female	hanoi	job status; marital status
Participants	Data Collection	Data and Materials	m01284	doi:10.17605/OSF.IO/AFZ2W	Open Science Framework	doi:10.17605/OSF.IO/AFZ2W	https://doi.org/10.17605/OSF.IO/AFZ2W	female	hanoi	job status; marital status
Participants	Data Collection	Data and Materials	m01285	doi:10.17605/OSF.IO/AFZ2W	Open Science Framework	doi:10.17605/OSF.IO/AFZ2W	https://doi.org/10.17605/OSF.IO/AFZ2W	female	hanoi	job status; marital status
Participants	Data Collection	Data and Materials	m01286	doi:10.17605/OSF.IO/AFZ2W	Open Science Framework	doi:10.17605/OSF.IO/AFZ2W	https://doi.org/10.17605/OSF.IO/AFZ2W	female	hanoi	job status; marital status
Participants	Data Collection	Data and Materials	m01287	doi:10.17605/OSF.IO/AFZ2W	Open Science Framework	doi:10.17605/OSF.IO/AFZ2W	https://doi.org/10.17605/OSF.IO/AFZ2W	female	hanoi	job status; marital status
Participants	Data Collection	Data and Materials	m01288	doi:10.17605/OSF.IO/AFZ2W	Open Science Framework	doi:10.17605/OSF.IO/AFZ2W	https://doi.org/10.17605/OSF.IO/AFZ2W	male	hanoi	job status; marital status
Participants	Data Collection	Data and Materials	m01289	doi:10.17605/OSF.IO/AFZ2W	Open Science Framework	doi:10.17605/OSF.IO/AFZ2W	https://doi.org/10.17605/OSF.IO/AFZ2W	female	hanoi	job status; marital status
Participants	Data Collection	Data and Materials	m01290	doi:10.17605/OSF.IO/AFZ2W	Open Science Framework	doi:10.17605/OSF.IO/AFZ2W	https://doi.org/10.17605/OSF.IO/AFZ2W	female	hanoi	job status; marital status
Participants	Data Collection	Data and Materials	m01291	doi:10.17605/OSF.IO/AFZ2W	Open Science Framework	doi:10.17605/OSF.IO/AFZ2W	https://doi.org/10.17605/OSF.IO/AFZ2W	female	hanoi	job status; marital status
Participants	Data Collection	Data and Materials	m01292	doi:10.17605/OSF.IO/AFZ2W	Open Science Framework	doi:10.17605/OSF.IO/AFZ2W	https://doi.org/10.17605/OSF.IO/AFZ2W	female	hanoi	job status; marital status
Participants	Data Collection	Data and Materials	m01293	doi:10.17605/OSF.IO/AFZ2W	Open Science Framework	doi:10.17605/OSF.IO/AFZ2W	https://doi.org/10.17605/OSF.IO/AFZ2W	female	hanoi	job status; marital status
Participants	Data Collection	Data and Materials	m01294	doi:10.17605/OSF.IO/AFZ2W	Open Science Framework	doi:10.17605/OSF.IO/AFZ2W	https://doi.org/10.17605/OSF.IO/AFZ2W	female	hanoi	job status; marital status
Participants	Data Collection	Data and Materials	m01295	doi:10.17605/OSF.IO/AFZ2W	Open Science Framework	doi:10.17605/OSF.IO/AFZ2W	https://doi.org/10.17605/OSF.IO/AFZ2W	female	hanoi	job status; marital status
Participants	Data Collection	Data and Materials	m01296	doi:10.17605/OSF.IO/AFZ2W	Open Science Framework	doi:10.17605/OSF.IO/AFZ2W	https://doi.org/10.17605/OSF.IO/AFZ2W	female	hanoi	job status; marital status
Participants	Data Collection	Data and Materials	m01297	doi:10.17605/OSF.IO/AFZ2W	Open Science Framework	doi:10.17605/OSF.IO/AFZ2W	https://doi.org/10.17605/OSF.IO/AFZ2W	female	hanoi	job status; marital status
Participants	Data Collection	Data and Materials	m01298	doi:10.17605/OSF.IO/AFZ2W	Open Science Framework	doi:10.17605/OSF.IO/AFZ2W	https://doi.org/10.17605/OSF.IO/AFZ2W	female	hanoi	job status; marital status
Participants	Data Collection	Data and Materials	m01299	doi:10.17605/OSF.IO/AFZ2W	Open Science Framework	doi:10.17605/OSF.IO/AFZ2W	https://doi.org/10.17605/OSF.IO/AFZ2W	female	hanoi	job status; marital status
Participants	Data Collection	Data and Materials	m01300	doi:10.17605/OSF.IO/AFZ2W	Open Science Framework	doi:10.17605/OSF.IO/AFZ2W	https://doi.org/10.17605/OSF.IO/AFZ2W	male	hanoi	job status; marital status
Participants	Data Collection	Data and Materials	m01301	doi:10.17605/OSF.IO/AFZ2W	Open Science Framework	doi:10.17605/OSF.IO/AFZ2W	https://doi.org/10.17605/OSF.IO/AFZ2W	male	hanoi	job status; marital status
Participants	Data Collection	Data and Materials	m01302	doi:10.17605/OSF.IO/AFZ2W	Open Science Framework	doi:10.17605/OSF.IO/AFZ2W	https://doi.org/10.17605/OSF.IO/AFZ2W	male	hanoi	job status; marital status
Participants	Data Collection	Data and Materials	m01303	doi:10.17605/OSF.IO/AFZ2W	Open Science Framework	doi:10.17605/OSF.IO/AFZ2W	https://doi.org/10.17605/OSF.IO/AFZ2W	male	hanoi	job status; marital status
Participants	Data Collection	Data and Materials	m01304	doi:10.17605/OSF.IO/AFZ2W	Open Science Framework	doi:10.17605/OSF.IO/AFZ2W	https://doi.org/10.17605/OSF.IO/AFZ2W	female	hanoi	job status; marital status
Participants	Data Collection	Data and Materials	m01305	doi:10.17605/OSF.IO/AFZ2W	Open Science Framework	doi:10.17605/OSF.IO/AFZ2W	https://doi.org/10.17605/OSF.IO/AFZ2W	male	hungyen	job status; marital status
Participants	Data Collection	Data and Materials	m01306	doi:10.17605/OSF.IO/AFZ2W	Open Science Framework	doi:10.17605/OSF.IO/AFZ2W	https://doi.org/10.17605/OSF.IO/AFZ2W	female	hanoi	job status; marital status
Participants	Data Collection	Data and Materials	m01307	doi:10.17605/OSF.IO/AFZ2W	Open Science Framework	doi:10.17605/OSF.IO/AFZ2W	https://doi.org/10.17605/OSF.IO/AFZ2W	male	hanoi	job status; marital status
Participants	Data Collection	Data and Materials	m01308	doi:10.17605/OSF.IO/AFZ2W	Open Science Framework	doi:10.17605/OSF.IO/AFZ2W	https://doi.org/10.17605/OSF.IO/AFZ2W	male	hanoi	job status; marital status
Participants	Data Collection	Data and Materials	m01309	doi:10.17605/OSF.IO/AFZ2W	Open Science Framework	doi:10.17605/OSF.IO/AFZ2W	https://doi.org/10.17605/OSF.IO/AFZ2W	male	hanoi	job status; marital status
Participants	Data Collection	Data and Materials	m01310	doi:10.17605/OSF.IO/AFZ2W	Open Science Framework	doi:10.17605/OSF.IO/AFZ2W	https://doi.org/10.17605/OSF.IO/AFZ2W	male	hanoi	job status; marital status
Participants	Data Collection	Data and Materials	m01311	doi:10.17605/OSF.IO/AFZ2W	Open Science Framework	doi:10.17605/OSF.IO/AFZ2W	https://doi.org/10.17605/OSF.IO/AFZ2W	male	hanoi	job status; marital status
Participants	Data Collection	Data and Materials	m01312	doi:10.17605/OSF.IO/AFZ2W	Open Science Framework	doi:10.17605/OSF.IO/AFZ2W	https://doi.org/10.17605/OSF.IO/AFZ2W	female	hanoi	job status; marital status
Participants	Data Collection	Data and Materials	m01313	doi:10.17605/OSF.IO/AFZ2W	Open Science Framework	doi:10.17605/OSF.IO/AFZ2W	https://doi.org/10.17605/OSF.IO/AFZ2W	female	hanoi	job status; marital status
Participants	Data Collection	Data and Materials	m01314	doi:10.17605/OSF.IO/AFZ2W	Open Science Framework	doi:10.17605/OSF.IO/AFZ2W	https://doi.org/10.17605/OSF.IO/AFZ2W	male	hanoi	job status; marital status
Participants	Data Collection	Data and Materials	m01315	doi:10.17605/OSF.IO/AFZ2W	Open Science Framework	doi:10.17605/OSF.IO/AFZ2W	https://doi.org/10.17605/OSF.IO/AFZ2W	male	hanoi	job status; marital status
Participants	Data Collection	Data and Materials	m01316	doi:10.17605/OSF.IO/AFZ2W	Open Science Framework	doi:10.17605/OSF.IO/AFZ2W	https://doi.org/10.17605/OSF.IO/AFZ2W	female	hanoi	job status; marital status
Participants	Data Collection	Data and Materials	m01317	doi:10.17605/OSF.IO/AFZ2W	Open Science Framework	doi:10.17605/OSF.IO/AFZ2W	https://doi.org/10.17605/OSF.IO/AFZ2W	male	hanoi	job status; marital status
Participants	Data Collection	Data and Materials	m01318	doi:10.17605/OSF.IO/AFZ2W	Open Science Framework	doi:10.17605/OSF.IO/AFZ2W	https://doi.org/10.17605/OSF.IO/AFZ2W	female	hanoi	job status; marital status
Participants	Data Collection	Data and Materials	m01319	doi:10.17605/OSF.IO/AFZ2W	Open Science Framework	doi:10.17605/OSF.IO/AFZ2W	https://doi.org/10.17605/OSF.IO/AFZ2W	male	hanoi	job status; marital status
Participants	Data Collection	Data and Materials	m01320	doi:10.17605/OSF.IO/AFZ2W	Open Science Framework	doi:10.17605/OSF.IO/AFZ2W	https://doi.org/10.17605/OSF.IO/AFZ2W	male	hanoi	job status; marital status
Participants	Data Collection	Data and Materials	m01321	doi:10.17605/OSF.IO/AFZ2W	Open Science Framework	doi:10.17605/OSF.IO/AFZ2W	https://doi.org/10.17605/OSF.IO/AFZ2W	female	hanoi	job status; marital status
Participants	Data Collection	Data and Materials	m01322	doi:10.17605/OSF.IO/AFZ2W	Open Science Framework	doi:10.17605/OSF.IO/AFZ2W	https://doi.org/10.17605/OSF.IO/AFZ2W	female	hanoi	job status; marital status
Participants	Data Collection	Data and Materials	m01323	doi:10.17605/OSF.IO/AFZ2W	Open Science Framework	doi:10.17605/OSF.IO/AFZ2W	https://doi.org/10.17605/OSF.IO/AFZ2W	female	hanoi	job status; marital status
Participants	Data Collection	Data and Materials	m01324	doi:10.17605/OSF.IO/AFZ2W	Open Science Framework	doi:10.17605/OSF.IO/AFZ2W	https://doi.org/10.17605/OSF.IO/AFZ2W	male	hanoi	job status; marital status
Participants	Data Collection	Data and Materials	m01325	doi:10.17605/OSF.IO/AFZ2W	Open Science Framework	doi:10.17605/OSF.IO/AFZ2W	https://doi.org/10.17605/OSF.IO/AFZ2W	male	hanoi	job status; marital status
Participants	Data Collection	Data and Materials	m01326	doi:10.17605/OSF.IO/AFZ2W	Open Science Framework	doi:10.17605/OSF.IO/AFZ2W	https://doi.org/10.17605/OSF.IO/AFZ2W	male	hanoi	job status; marital status
Participants	Data Collection	Data and Materials	m01327	doi:10.17605/OSF.IO/AFZ2W	Open Science Framework	doi:10.17605/OSF.IO/AFZ2W	https://doi.org/10.17605/OSF.IO/AFZ2W	male	hanoi	job status; marital status
Participants	Data Collection	Data and Materials	m01328	doi:10.17605/OSF.IO/AFZ2W	Open Science Framework	doi:10.17605/OSF.IO/AFZ2W	https://doi.org/10.17605/OSF.IO/AFZ2W	female	hanoi	job status; marital status
Participants	Data Collection	Data and Materials	m01329	doi:10.17605/OSF.IO/AFZ2W	Open Science Framework	doi:10.17605/OSF.IO/AFZ2W	https://doi.org/10.17605/OSF.IO/AFZ2W	female	hanoi	job status; marital status
Participants	Data Collection	Data and Materials	m01330	doi:10.17605/OSF.IO/AFZ2W	Open Science Framework	doi:10.17605/OSF.IO/AFZ2W	https://doi.org/10.17605/OSF.IO/AFZ2W	male	hanoi	job status; marital status
Participants	Data Collection	Data and Materials	m01331	doi:10.17605/OSF.IO/AFZ2W	Open Science Framework	doi:10.17605/OSF.IO/AFZ2W	https://doi.org/10.17605/OSF.IO/AFZ2W	male	hanoi	job status; marital status
Participants	Data Collection	Data and Materials	m01332	doi:10.17605/OSF.IO/AFZ2W	Open Science Framework	doi:10.17605/OSF.IO/AFZ2W	https://doi.org/10.17605/OSF.IO/AFZ2W	female	hanoi	job status; marital status
Participants	Data Collection	Data and Materials	m01333	doi:10.17605/OSF.IO/AFZ2W	Open Science Framework	doi:10.17605/OSF.IO/AFZ2W	https://doi.org/10.17605/OSF.IO/AFZ2W	male	hanoi	job status; marital status
Participants	Data Collection	Data and Materials	m01334	doi:10.17605/OSF.IO/AFZ2W	Open Science Framework	doi:10.17605/OSF.IO/AFZ2W	https://doi.org/10.17605/OSF.IO/AFZ2W	female	hanoi	job status; marital status
Participants	Data Collection	Data and Materials	m01335	doi:10.17605/OSF.IO/AFZ2W	Open Science Framework	doi:10.17605/OSF.IO/AFZ2W	https://doi.org/10.17605/OSF.IO/AFZ2W	male	hanoi	job status; marital status
Participants	Data Collection	Data and Materials	m01336	doi:10.17605/OSF.IO/AFZ2W	Open Science Framework	doi:10.17605/OSF.IO/AFZ2W	https://doi.org/10.17605/OSF.IO/AFZ2W	female	hanoi	job status; marital status
Participants	Data Collection	Data and Materials	m01337	doi:10.17605/OSF.IO/AFZ2W	Open Science Framework	doi:10.17605/OSF.IO/AFZ2W	https://doi.org/10.17605/OSF.IO/AFZ2W	male	hanoi	job status; marital status
Participants	Data Collection	Data and Materials	m01338	doi:10.17605/OSF.IO/AFZ2W	Open Science Framework	doi:10.17605/OSF.IO/AFZ2W	https://doi.org/10.17605/OSF.IO/AFZ2W	male	hanoi	job status; marital status
Participants	Data Collection	Data and Materials	m01339	doi:10.17605/OSF.IO/AFZ2W	Open Science Framework	doi:10.17605/OSF.IO/AFZ2W	https://doi.org/10.17605/OSF.IO/AFZ2W	male	hanoi	job status; marital status
Participants	Data Collection	Data and Materials	m01340	doi:10.17605/OSF.IO/AFZ2W	Open Science Framework	doi:10.17605/OSF.IO/AFZ2W	https://doi.org/10.17605/OSF.IO/AFZ2W	male	hanoi	job status; marital status
Participants	Data Collection	Data and Materials	m01341	doi:10.17605/OSF.IO/AFZ2W	Open Science Framework	doi:10.17605/OSF.IO/AFZ2W	https://doi.org/10.17605/OSF.IO/AFZ2W	female	hanoi	job status; marital status
Participants	Data Collection	Data and Materials	m01342	doi:10.17605/OSF.IO/AFZ2W	Open Science Framework	doi:10.17605/OSF.IO/AFZ2W	https://doi.org/10.17605/OSF.IO/AFZ2W	female	hanoi	job status; marital status
Participants	Data Collection	Data and Materials	m01343	doi:10.17605/OSF.IO/AFZ2W	Open Science Framework	doi:10.17605/OSF.IO/AFZ2W	https://doi.org/10.17605/OSF.IO/AFZ2W	male	hanoi	job status; marital status
Participants	Data Collection	Data and Materials	m01344	doi:10.17605/OSF.IO/AFZ2W	Open Science Framework	doi:10.17605/OSF.IO/AFZ2W	https://doi.org/10.17605/OSF.IO/AFZ2W	male	hanoi	job status; marital status
Participants	Data Collection	Data and Materials	m01345	doi:10.17605/OSF.IO/AFZ2W	Open Science Framework	doi:10.17605/OSF.IO/AFZ2W	https://doi.org/10.17605/OSF.IO/AFZ2W	female	hanoi	job status; marital status
Participants	Data Collection	Data and Materials	m01346	doi:10.17605/OSF.IO/AFZ2W	Open Science Framework	doi:10.17605/OSF.IO/AFZ2W	https://doi.org/10.17605/OSF.IO/AFZ2W	female	hanoi	job status; marital status
Participants	Data Collection	Data and Materials	m01347	doi:10.17605/OSF.IO/AFZ2W	Open Science Framework	doi:10.17605/OSF.IO/AFZ2W	https://doi.org/10.17605/OSF.IO/AFZ2W	female	hanoi	job status; marital status
Participants	Data Collection	Data and Materials	m01348	doi:10.17605/OSF.IO/AFZ2W	Open Science Framework	doi:10.17605/OSF.IO/AFZ2W	https://doi.org/10.17605/OSF.IO/AFZ2W	female	hanoi	job status; marital status
Participants	Data Collection	Data and Materials	m01349	doi:10.17605/OSF.IO/AFZ2W	Open Science Framework	doi:10.17605/OSF.IO/AFZ2W	https://doi.org/10.17605/OSF.IO/AFZ2W	male	hanoi	job status; marital status
Participants	Data Collection	Data and Materials	m01350	doi:10.17605/OSF.IO/AFZ2W	Open Science Framework	doi:10.17605/OSF.IO/AFZ2W	https://doi.org/10.17605/OSF.IO/AFZ2W	male	hanoi	job status; marital status
Participants	Data Collection	Data and Materials	m01351	doi:10.17605/OSF.IO/AFZ2W	Open Science Framework	doi:10.17605/OSF.IO/AFZ2W	https://doi.org/10.17605/OSF.IO/AFZ2W	male	hanoi	job status; marital status
Participants	Data Collection	Data and Materials	m01352	doi:10.17605/OSF.IO/AFZ2W	Open Science Framework	doi:10.17605/OSF.IO/AFZ2W	https://doi.org/10.17605/OSF.IO/AFZ2W	male	hanoi	job status; marital status
Participants	Data Collection	Data and Materials	m01353	doi:10.17605/OSF.IO/AFZ2W	Open Science Framework	doi:10.17605/OSF.IO/AFZ2W	https://doi.org/10.17605/OSF.IO/AFZ2W	male	hanoi	job status; marital status
Participants	Data Collection	Data and Materials	m01354	doi:10.17605/OSF.IO/AFZ2W	Open Science Framework	doi:10.17605/OSF.IO/AFZ2W	https://doi.org/10.17605/OSF.IO/AFZ2W	male	hanoi	job status; marital status
Participants	Data Collection	Data and Materials	m01355	doi:10.17605/OSF.IO/AFZ2W	Open Science Framework	doi:10.17605/OSF.IO/AFZ2W	https://doi.org/10.17605/OSF.IO/AFZ2W	female	hanoi	job status; marital status
Participants	Data Collection	Data and Materials	m01356	doi:10.17605/OSF.IO/AFZ2W	Open Science Framework	doi:10.17605/OSF.IO/AFZ2W	https://doi.org/10.17605/OSF.IO/AFZ2W	male	hanoi	job status; marital status
Participants	Data Collection	Data and Materials	m01357	doi:10.17605/OSF.IO/AFZ2W	Open Science Framework	doi:10.17605/OSF.IO/AFZ2W	https://doi.org/10.17605/OSF.IO/AFZ2W	male	hanoi	job status; marital status
Participants	Data Collection	Data and Materials	m01358	doi:10.17605/OSF.IO/AFZ2W	Open Science Framework	doi:10.17605/OSF.IO/AFZ2W	https://doi.org/10.17605/OSF.IO/AFZ2W	male	hanoi	job status; marital status
Participants	Data Collection	Data and Materials	m01359	doi:10.17605/OSF.IO/AFZ2W	Open Science Framework	doi:10.17605/OSF.IO/AFZ2W	https://doi.org/10.17605/OSF.IO/AFZ2W	female	hanoi	job status; marital status
Participants	Data Collection	Data and Materials	m01360	doi:10.17605/OSF.IO/AFZ2W	Open Science Framework	doi:10.17605/OSF.IO/AFZ2W	https://doi.org/10.17605/OSF.IO/AFZ2W	male	hanoi	job status; marital status
Participants	Data Collection	Data and Materials	m01361	doi:10.17605/OSF.IO/AFZ2W	Open Science Framework	doi:10.17605/OSF.IO/AFZ2W	https://doi.org/10.17605/OSF.IO/AFZ2W	female	hanoi	job status; marital status
Participants	Data Collection	Data and Materials	m01362	doi:10.17605/OSF.IO/AFZ2W	Open Science Framework	doi:10.17605/OSF.IO/AFZ2W	https://doi.org/10.17605/OSF.IO/AFZ2W	male	hanoi	job status; marital status
Participants	Data Collection	Data and Materials	m01363	doi:10.17605/OSF.IO/AFZ2W	Open Science Framework	doi:10.17605/OSF.IO/AFZ2W	https://doi.org/10.17605/OSF.IO/AFZ2W	male	hanoi	job status; marital status
Participants	Data Collection	Data and Materials	m01364	doi:10.17605/OSF.IO/AFZ2W	Open Science Framework	doi:10.17605/OSF.IO/AFZ2W	https://doi.org/10.17605/OSF.IO/AFZ2W	female	hanoi	job status; marital status
Participants	Data Collection	Data and Materials	m01365	doi:10.17605/OSF.IO/AFZ2W	Open Science Framework	doi:10.17605/OSF.IO/AFZ2W	https://doi.org/10.17605/OSF.IO/AFZ2W	female	hanoi	job status; marital status
Participants	Data Collection	Data and Materials	m01366	doi:10.17605/OSF.IO/AFZ2W	Open Science Framework	doi:10.17605/OSF.IO/AFZ2W	https://doi.org/10.17605/OSF.IO/AFZ2W	female	hanoi	job status; marital status
Participants	Data Collection	Data and Materials	m01367	doi:10.17605/OSF.IO/AFZ2W	Open Science Framework	doi:10.17605/OSF.IO/AFZ2W	https://doi.org/10.17605/OSF.IO/AFZ2W	male	hanoi	job status; marital status
Participants	Data Collection	Data and Materials	m01368	doi:10.17605/OSF.IO/AFZ2W	Open Science Framework	doi:10.17605/OSF.IO/AFZ2W	https://doi.org/10.17605/OSF.IO/AFZ2W	female	hanoi	job status; marital status
Participants	Data Collection	Data and Materials	m01369	doi:10.17605/OSF.IO/AFZ2W	Open Science Framework	doi:10.17605/OSF.IO/AFZ2W	https://doi.org/10.17605/OSF.IO/AFZ2W	female	hanoi	job status; marital status
Participants	Data Collection	Data and Materials	m01370	doi:10.17605/OSF.IO/AFZ2W	Open Science Framework	doi:10.17605/OSF.IO/AFZ2W	https://doi.org/10.17605/OSF.IO/AFZ2W	male	hanoi	job status; marital status
Participants	Data Collection	Data and Materials	m01371	doi:10.17605/OSF.IO/AFZ2W	Open Science Framework	doi:10.17605/OSF.IO/AFZ2W	https://doi.org/10.17605/OSF.IO/AFZ2W	female	hanoi	job status; marital status
Participants	Data Collection	Data and Materials	m01372	doi:10.17605/OSF.IO/AFZ2W	Open Science Framework	doi:10.17605/OSF.IO/AFZ2W	https://doi.org/10.17605/OSF.IO/AFZ2W	male	hanoi	job status; marital status
Participants	Data Collection	Data and Materials	m01373	doi:10.17605/OSF.IO/AFZ2W	Open Science Framework	doi:10.17605/OSF.IO/AFZ2W	https://doi.org/10.17605/OSF.IO/AFZ2W	female	hanoi	job status; marital status
Participants	Data Collection	Data and Materials	m01374	doi:10.17605/OSF.IO/AFZ2W	Open Science Framework	doi:10.17605/OSF.IO/AFZ2W	https://doi.org/10.17605/OSF.IO/AFZ2W	male	hanoi	job status; marital status
Participants	Data Collection	Data and Materials	m01375	doi:10.17605/OSF.IO/AFZ2W	Open Science Framework	doi:10.17605/OSF.IO/AFZ2W	https://doi.org/10.17605/OSF.IO/AFZ2W	male	hanoi	job status; marital status
Participants	Data Collection	Data and Materials	m01376	doi:10.17605/OSF.IO/AFZ2W	Open Science Framework	doi:10.17605/OSF.IO/AFZ2W	https://doi.org/10.17605/OSF.IO/AFZ2W	male	hanoi	job status; marital status
Participants	Data Collection	Data and Materials	m01377	doi:10.17605/OSF.IO/AFZ2W	Open Science Framework	doi:10.17605/OSF.IO/AFZ2W	https://doi.org/10.17605/OSF.IO/AFZ2W	male	hanoi	job status; marital status
Participants	Data Collection	Data and Materials	m01378	doi:10.17605/OSF.IO/AFZ2W	Open Science Framework	doi:10.17605/OSF.IO/AFZ2W	https://doi.org/10.17605/OSF.IO/AFZ2W	female	hanoi	job status; marital status
Participants	Data Collection	Data and Materials	m01379	doi:10.17605/OSF.IO/AFZ2W	Open Science Framework	doi:10.17605/OSF.IO/AFZ2W	https://doi.org/10.17605/OSF.IO/AFZ2W	male	hanoi	job status; marital status
Participants	Data Collection	Data and Materials	m01380	doi:10.17605/OSF.IO/AFZ2W	Open Science Framework	doi:10.17605/OSF.IO/AFZ2W	https://doi.org/10.17605/OSF.IO/AFZ2W	female	hanoi	job status; marital status
Participants	Data Collection	Data and Materials	m01381	doi:10.17605/OSF.IO/AFZ2W	Open Science Framework	doi:10.17605/OSF.IO/AFZ2W	https://doi.org/10.17605/OSF.IO/AFZ2W	male	danang	job status; marital status
Participants	Data Collection	Data and Materials	m01382	doi:10.17605/OSF.IO/AFZ2W	Open Science Framework	doi:10.17605/OSF.IO/AFZ2W	https://doi.org/10.17605/OSF.IO/AFZ2W	male	danang	job status; marital status
Participants	Data Collection	Data and Materials	m01383	doi:10.17605/OSF.IO/AFZ2W	Open Science Framework	doi:10.17605/OSF.IO/AFZ2W	https://doi.org/10.17605/OSF.IO/AFZ2W	male	danang	job status; marital status
Participants	Data Collection	Data and Materials	m01384	doi:10.17605/OSF.IO/AFZ2W	Open Science Framework	doi:10.17605/OSF.IO/AFZ2W	https://doi.org/10.17605/OSF.IO/AFZ2W	male	danang	job status; marital status
Participants	Data Collection	Data and Materials	m01385	doi:10.17605/OSF.IO/AFZ2W	Open Science Framework	doi:10.17605/OSF.IO/AFZ2W	https://doi.org/10.17605/OSF.IO/AFZ2W	male	danang	job status; marital status
Participants	Data Collection	Data and Materials	m01386	doi:10.17605/OSF.IO/AFZ2W	Open Science Framework	doi:10.17605/OSF.IO/AFZ2W	https://doi.org/10.17605/OSF.IO/AFZ2W	male	danang	job status; marital status
Participants	Data Collection	Data and Materials	m01387	doi:10.17605/OSF.IO/AFZ2W	Open Science Framework	doi:10.17605/OSF.IO/AFZ2W	https://doi.org/10.17605/OSF.IO/AFZ2W	male	danang	job status; marital status
Participants	Data Collection	Data and Materials	m01388	doi:10.17605/OSF.IO/AFZ2W	Open Science Framework	doi:10.17605/OSF.IO/AFZ2W	https://doi.org/10.17605/OSF.IO/AFZ2W	female	hanoi	job status; marital status
Participants	Data Collection	Data and Materials	m01389	doi:10.17605/OSF.IO/AFZ2W	Open Science Framework	doi:10.17605/OSF.IO/AFZ2W	https://doi.org/10.17605/OSF.IO/AFZ2W	male	hanoi	job status; marital status
Participants	Data Collection	Data and Materials	m01390	doi:10.17605/OSF.IO/AFZ2W	Open Science Framework	doi:10.17605/OSF.IO/AFZ2W	https://doi.org/10.17605/OSF.IO/AFZ2W	female	hanoi	job status; marital status
Participants	Data Collection	Data and Materials	m01391	doi:10.17605/OSF.IO/AFZ2W	Open Science Framework	doi:10.17605/OSF.IO/AFZ2W	https://doi.org/10.17605/OSF.IO/AFZ2W	male	hanoi	job status; marital status
Participants	Data Collection	Data and Materials	m01392	doi:10.17605/OSF.IO/AFZ2W	Open Science Framework	doi:10.17605/OSF.IO/AFZ2W	https://doi.org/10.17605/OSF.IO/AFZ2W	male	hanoi	job status; marital status
Participants	Data Collection	Data and Materials	m01393	doi:10.17605/OSF.IO/AFZ2W	Open Science Framework	doi:10.17605/OSF.IO/AFZ2W	https://doi.org/10.17605/OSF.IO/AFZ2W	female	hanoi	job status; marital status
Participants	Data Collection	Data and Materials	m01394	doi:10.17605/OSF.IO/AFZ2W	Open Science Framework	doi:10.17605/OSF.IO/AFZ2W	https://doi.org/10.17605/OSF.IO/AFZ2W	female	hanoi	job status; marital status
Participants	Data Collection	Data and Materials	m01395	doi:10.17605/OSF.IO/AFZ2W	Open Science Framework	doi:10.17605/OSF.IO/AFZ2W	https://doi.org/10.17605/OSF.IO/AFZ2W	female		job status; marital status
Participants	Data Collection	Data and Materials	m01396	doi:10.17605/OSF.IO/AFZ2W	Open Science Framework	doi:10.17605/OSF.IO/AFZ2W	https://doi.org/10.17605/OSF.IO/AFZ2W	female	hanoi	job status; marital status
Participants	Data Collection	Data and Materials	m01397	doi:10.17605/OSF.IO/AFZ2W	Open Science Framework	doi:10.17605/OSF.IO/AFZ2W	https://doi.org/10.17605/OSF.IO/AFZ2W	male	hanoi	job status; marital status
Participants	Data Collection	Data and Materials	m01398	doi:10.17605/OSF.IO/AFZ2W	Open Science Framework	doi:10.17605/OSF.IO/AFZ2W	https://doi.org/10.17605/OSF.IO/AFZ2W	male	hanoi	job status; marital status
Participants	Data Collection	Data and Materials	m01399	doi:10.17605/OSF.IO/AFZ2W	Open Science Framework	doi:10.17605/OSF.IO/AFZ2W	https://doi.org/10.17605/OSF.IO/AFZ2W	male	hanoi	job status; marital status
Participants	Data Collection	Data and Materials	m01400	doi:10.17605/OSF.IO/AFZ2W	Open Science Framework	doi:10.17605/OSF.IO/AFZ2W	https://doi.org/10.17605/OSF.IO/AFZ2W	female		job status; marital status
Participants	Data Collection	Data and Materials	m01401	doi:10.17605/OSF.IO/AFZ2W	Open Science Framework	doi:10.17605/OSF.IO/AFZ2W	https://doi.org/10.17605/OSF.IO/AFZ2W	male	hochiminh	job status; marital status
Participants	Data Collection	Data and Materials	m01402	doi:10.17605/OSF.IO/AFZ2W	Open Science Framework	doi:10.17605/OSF.IO/AFZ2W	https://doi.org/10.17605/OSF.IO/AFZ2W	female	hanoi	job status; marital status
Participants	Data Collection	Data and Materials	m01403	doi:10.17605/OSF.IO/AFZ2W	Open Science Framework	doi:10.17605/OSF.IO/AFZ2W	https://doi.org/10.17605/OSF.IO/AFZ2W	male	hanoi	job status; marital status
Participants	Data Collection	Data and Materials	m01404	doi:10.17605/OSF.IO/AFZ2W	Open Science Framework	doi:10.17605/OSF.IO/AFZ2W	https://doi.org/10.17605/OSF.IO/AFZ2W	male	hanoi	job status; marital status
Participants	Data Collection	Data and Materials	m01405	doi:10.17605/OSF.IO/AFZ2W	Open Science Framework	doi:10.17605/OSF.IO/AFZ2W	https://doi.org/10.17605/OSF.IO/AFZ2W	male	hanoi	job status; marital status
Participants	Data Collection	Data and Materials	m01406	doi:10.17605/OSF.IO/AFZ2W	Open Science Framework	doi:10.17605/OSF.IO/AFZ2W	https://doi.org/10.17605/OSF.IO/AFZ2W	male	hanoi	job status; marital status
Participants	Data Collection	Data and Materials	m01407	doi:10.17605/OSF.IO/AFZ2W	Open Science Framework	doi:10.17605/OSF.IO/AFZ2W	https://doi.org/10.17605/OSF.IO/AFZ2W	male	hanoi	job status; marital status
Participants	Data Collection	Data and Materials	m01408	doi:10.17605/OSF.IO/AFZ2W	Open Science Framework	doi:10.17605/OSF.IO/AFZ2W	https://doi.org/10.17605/OSF.IO/AFZ2W	male	hanoi	job status; marital status
Participants	Data Collection	Data and Materials	m01409	doi:10.17605/OSF.IO/AFZ2W	Open Science Framework	doi:10.17605/OSF.IO/AFZ2W	https://doi.org/10.17605/OSF.IO/AFZ2W	female	hanoi	job status; marital status
Participants	Data Collection	Data and Materials	m01410	doi:10.17605/OSF.IO/AFZ2W	Open Science Framework	doi:10.17605/OSF.IO/AFZ2W	https://doi.org/10.17605/OSF.IO/AFZ2W	male	hanoi	job status; marital status
Participants	Data Collection	Data and Materials	m01411	doi:10.17605/OSF.IO/AFZ2W	Open Science Framework	doi:10.17605/OSF.IO/AFZ2W	https://doi.org/10.17605/OSF.IO/AFZ2W	male	hanoi	job status; marital status
Participants	Data Collection	Data and Materials	m01412	doi:10.17605/OSF.IO/AFZ2W	Open Science Framework	doi:10.17605/OSF.IO/AFZ2W	https://doi.org/10.17605/OSF.IO/AFZ2W	male	hanoi	job status; marital status
Participants	Data Collection	Data and Materials	m01413	doi:10.17605/OSF.IO/AFZ2W	Open Science Framework	doi:10.17605/OSF.IO/AFZ2W	https://doi.org/10.17605/OSF.IO/AFZ2W	female	hanoi	job status; marital status
Participants	Data Collection	Data and Materials	m01414	doi:10.17605/OSF.IO/AFZ2W	Open Science Framework	doi:10.17605/OSF.IO/AFZ2W	https://doi.org/10.17605/OSF.IO/AFZ2W	male	hanoi	job status; marital status
Participants	Data Collection	Data and Materials	m01415	doi:10.17605/OSF.IO/AFZ2W	Open Science Framework	doi:10.17605/OSF.IO/AFZ2W	https://doi.org/10.17605/OSF.IO/AFZ2W	male	hanoi	job status; marital status
Participants	Data Collection	Data and Materials	m01416	doi:10.17605/OSF.IO/AFZ2W	Open Science Framework	doi:10.17605/OSF.IO/AFZ2W	https://doi.org/10.17605/OSF.IO/AFZ2W	male	hanoi	job status; marital status
Participants	Data Collection	Data and Materials	m01417	doi:10.17605/OSF.IO/AFZ2W	Open Science Framework	doi:10.17605/OSF.IO/AFZ2W	https://doi.org/10.17605/OSF.IO/AFZ2W	male	hanoi	job status; marital status
Participants	Data Collection	Data and Materials	m01418	doi:10.17605/OSF.IO/AFZ2W	Open Science Framework	doi:10.17605/OSF.IO/AFZ2W	https://doi.org/10.17605/OSF.IO/AFZ2W	male	hanoi	job status; marital status
Participants	Data Collection	Data and Materials	m01419	doi:10.17605/OSF.IO/AFZ2W	Open Science Framework	doi:10.17605/OSF.IO/AFZ2W	https://doi.org/10.17605/OSF.IO/AFZ2W	female	hanoi	job status; marital status
Participants	Data Collection	Data and Materials	m01420	doi:10.17605/OSF.IO/AFZ2W	Open Science Framework	doi:10.17605/OSF.IO/AFZ2W	https://doi.org/10.17605/OSF.IO/AFZ2W	female	hanoi	job status; marital status
Participants	Data Collection	Data and Materials	m01421	doi:10.17605/OSF.IO/AFZ2W	Open Science Framework	doi:10.17605/OSF.IO/AFZ2W	https://doi.org/10.17605/OSF.IO/AFZ2W	female	hanoi	job status; marital status
Participants	Data Collection	Data and Materials	m01422	doi:10.17605/OSF.IO/AFZ2W	Open Science Framework	doi:10.17605/OSF.IO/AFZ2W	https://doi.org/10.17605/OSF.IO/AFZ2W	male	hanoi	job status; marital status
Participants	Data Collection	Data and Materials	m01423	doi:10.17605/OSF.IO/AFZ2W	Open Science Framework	doi:10.17605/OSF.IO/AFZ2W	https://doi.org/10.17605/OSF.IO/AFZ2W	male	hanoi	job status; marital status
Participants	Data Collection	Data and Materials	m01424	doi:10.17605/OSF.IO/AFZ2W	Open Science Framework	doi:10.17605/OSF.IO/AFZ2W	https://doi.org/10.17605/OSF.IO/AFZ2W	male	hanoi	job status; marital status
Participants	Data Collection	Data and Materials	m01425	doi:10.17605/OSF.IO/AFZ2W	Open Science Framework	doi:10.17605/OSF.IO/AFZ2W	https://doi.org/10.17605/OSF.IO/AFZ2W	female	hanoi	job status; marital status
Participants	Data Collection	Data and Materials	m01426	doi:10.17605/OSF.IO/AFZ2W	Open Science Framework	doi:10.17605/OSF.IO/AFZ2W	https://doi.org/10.17605/OSF.IO/AFZ2W	female	hanoi	job status; marital status
Participants	Data Collection	Data and Materials	m01427	doi:10.17605/OSF.IO/AFZ2W	Open Science Framework	doi:10.17605/OSF.IO/AFZ2W	https://doi.org/10.17605/OSF.IO/AFZ2W	female	hanoi	job status; marital status
Participants	Data Collection	Data and Materials	m01428	doi:10.17605/OSF.IO/AFZ2W	Open Science Framework	doi:10.17605/OSF.IO/AFZ2W	https://doi.org/10.17605/OSF.IO/AFZ2W	female	hanoi	job status; marital status
Participants	Data Collection	Data and Materials	m01429	doi:10.17605/OSF.IO/AFZ2W	Open Science Framework	doi:10.17605/OSF.IO/AFZ2W	https://doi.org/10.17605/OSF.IO/AFZ2W	female	hanoi	job status; marital status
Participants	Data Collection	Data and Materials	m01430	doi:10.17605/OSF.IO/AFZ2W	Open Science Framework	doi:10.17605/OSF.IO/AFZ2W	https://doi.org/10.17605/OSF.IO/AFZ2W	female	hanoi	job status; marital status
Participants	Data Collection	Data and Materials	m01431	doi:10.17605/OSF.IO/AFZ2W	Open Science Framework	doi:10.17605/OSF.IO/AFZ2W	https://doi.org/10.17605/OSF.IO/AFZ2W	male	hanoi	job status; marital status
Participants	Data Collection	Data and Materials	m01432	doi:10.17605/OSF.IO/AFZ2W	Open Science Framework	doi:10.17605/OSF.IO/AFZ2W	https://doi.org/10.17605/OSF.IO/AFZ2W	male	hanoi	job status; marital status
Participants	Data Collection	Data and Materials	m01433	doi:10.17605/OSF.IO/AFZ2W	Open Science Framework	doi:10.17605/OSF.IO/AFZ2W	https://doi.org/10.17605/OSF.IO/AFZ2W	female	hanoi	job status; marital status
Participants	Data Collection	Data and Materials	m01434	doi:10.17605/OSF.IO/AFZ2W	Open Science Framework	doi:10.17605/OSF.IO/AFZ2W	https://doi.org/10.17605/OSF.IO/AFZ2W	male	hanoi	job status; marital status
Participants	Data Collection	Data and Materials	m01435	doi:10.17605/OSF.IO/AFZ2W	Open Science Framework	doi:10.17605/OSF.IO/AFZ2W	https://doi.org/10.17605/OSF.IO/AFZ2W	female	hanoi	job status; marital status
Participants	Data Collection	Data and Materials	m01436	doi:10.17605/OSF.IO/AFZ2W	Open Science Framework	doi:10.17605/OSF.IO/AFZ2W	https://doi.org/10.17605/OSF.IO/AFZ2W	female	hanoi	job status; marital status
Participants	Data Collection	Data and Materials	m01437	doi:10.17605/OSF.IO/AFZ2W	Open Science Framework	doi:10.17605/OSF.IO/AFZ2W	https://doi.org/10.17605/OSF.IO/AFZ2W	female	hanoi	job status; marital status
Participants	Data Collection	Data and Materials	m01438	doi:10.17605/OSF.IO/AFZ2W	Open Science Framework	doi:10.17605/OSF.IO/AFZ2W	https://doi.org/10.17605/OSF.IO/AFZ2W	female	hanoi	job status; marital status
Participants	Data Collection	Data and Materials	m01439	doi:10.17605/OSF.IO/AFZ2W	Open Science Framework	doi:10.17605/OSF.IO/AFZ2W	https://doi.org/10.17605/OSF.IO/AFZ2W	male	hanoi	job status; marital status
Participants	Data Collection	Data and Materials	m01440	doi:10.17605/OSF.IO/AFZ2W	Open Science Framework	doi:10.17605/OSF.IO/AFZ2W	https://doi.org/10.17605/OSF.IO/AFZ2W	female	hanoi	job status; marital status
Participants	Data Collection	Data and Materials	m01441	doi:10.17605/OSF.IO/AFZ2W	Open Science Framework	doi:10.17605/OSF.IO/AFZ2W	https://doi.org/10.17605/OSF.IO/AFZ2W	male	hanoi	job status; marital status
Participants	Data Collection	Data and Materials	m01442	doi:10.17605/OSF.IO/AFZ2W	Open Science Framework	doi:10.17605/OSF.IO/AFZ2W	https://doi.org/10.17605/OSF.IO/AFZ2W	female	hanoi	job status; marital status
Participants	Data Collection	Data and Materials	m01443	doi:10.17605/OSF.IO/AFZ2W	Open Science Framework	doi:10.17605/OSF.IO/AFZ2W	https://doi.org/10.17605/OSF.IO/AFZ2W	male	hanoi	job status; marital status
Participants	Data Collection	Data and Materials	m01444	doi:10.17605/OSF.IO/AFZ2W	Open Science Framework	doi:10.17605/OSF.IO/AFZ2W	https://doi.org/10.17605/OSF.IO/AFZ2W	male	hanoi	job status; marital status
Participants	Data Collection	Data and Materials	m01445	doi:10.17605/OSF.IO/AFZ2W	Open Science Framework	doi:10.17605/OSF.IO/AFZ2W	https://doi.org/10.17605/OSF.IO/AFZ2W	female	hanoi	job status; marital status
Participants	Data Collection	Data and Materials	m01446	doi:10.17605/OSF.IO/AFZ2W	Open Science Framework	doi:10.17605/OSF.IO/AFZ2W	https://doi.org/10.17605/OSF.IO/AFZ2W	male	hanoi	job status; marital status
Participants	Data Collection	Data and Materials	m01447	doi:10.17605/OSF.IO/AFZ2W	Open Science Framework	doi:10.17605/OSF.IO/AFZ2W	https://doi.org/10.17605/OSF.IO/AFZ2W	male	hanoi	job status; marital status
Participants	Data Collection	Data and Materials	m01448	doi:10.17605/OSF.IO/AFZ2W	Open Science Framework	doi:10.17605/OSF.IO/AFZ2W	https://doi.org/10.17605/OSF.IO/AFZ2W	female	hanoi	job status; marital status
Participants	Data Collection	Data and Materials	m01449	doi:10.17605/OSF.IO/AFZ2W	Open Science Framework	doi:10.17605/OSF.IO/AFZ2W	https://doi.org/10.17605/OSF.IO/AFZ2W	male	hanoi	job status; marital status
Participants	Data Collection	Data and Materials	m01450	doi:10.17605/OSF.IO/AFZ2W	Open Science Framework	doi:10.17605/OSF.IO/AFZ2W	https://doi.org/10.17605/OSF.IO/AFZ2W	female	hanoi	job status; marital status
Participants	Data Collection	Data and Materials	m01451	doi:10.17605/OSF.IO/AFZ2W	Open Science Framework	doi:10.17605/OSF.IO/AFZ2W	https://doi.org/10.17605/OSF.IO/AFZ2W	female	hanoi	job status; marital status
Participants	Data Collection	Data and Materials	m01452	doi:10.17605/OSF.IO/AFZ2W	Open Science Framework	doi:10.17605/OSF.IO/AFZ2W	https://doi.org/10.17605/OSF.IO/AFZ2W	female	hanoi	job status; marital status
Participants	Data Collection	Data and Materials	m01453	doi:10.17605/OSF.IO/AFZ2W	Open Science Framework	doi:10.17605/OSF.IO/AFZ2W	https://doi.org/10.17605/OSF.IO/AFZ2W	male	hanoi	job status; marital status
Participants	Data Collection	Data and Materials	m01454	doi:10.17605/OSF.IO/AFZ2W	Open Science Framework	doi:10.17605/OSF.IO/AFZ2W	https://doi.org/10.17605/OSF.IO/AFZ2W	female	hanoi	job status; marital status
Participants	Data Collection	Data and Materials	m01455	doi:10.17605/OSF.IO/AFZ2W	Open Science Framework	doi:10.17605/OSF.IO/AFZ2W	https://doi.org/10.17605/OSF.IO/AFZ2W	male	hanoi	job status; marital status
Participants	Data Collection	Data and Materials	m01456	doi:10.17605/OSF.IO/AFZ2W	Open Science Framework	doi:10.17605/OSF.IO/AFZ2W	https://doi.org/10.17605/OSF.IO/AFZ2W	male	hanoi	job status; marital status
Participants	Data Collection	Data and Materials	m01457	doi:10.17605/OSF.IO/AFZ2W	Open Science Framework	doi:10.17605/OSF.IO/AFZ2W	https://doi.org/10.17605/OSF.IO/AFZ2W	female	hanoi	job status; marital status
Participants	Data Collection	Data and Materials	m01458	doi:10.17605/OSF.IO/AFZ2W	Open Science Framework	doi:10.17605/OSF.IO/AFZ2W	https://doi.org/10.17605/OSF.IO/AFZ2W	female	hanoi	job status; marital status
Participants	Data Collection	Data and Materials	m01459	doi:10.17605/OSF.IO/AFZ2W	Open Science Framework	doi:10.17605/OSF.IO/AFZ2W	https://doi.org/10.17605/OSF.IO/AFZ2W	female	hanoi	job status; marital status
Participants	Data Collection	Data and Materials	m01460	doi:10.17605/OSF.IO/AFZ2W	Open Science Framework	doi:10.17605/OSF.IO/AFZ2W	https://doi.org/10.17605/OSF.IO/AFZ2W	female	namdinh	job status; marital status
Participants	Data Collection	Data and Materials	m01461	doi:10.17605/OSF.IO/AFZ2W	Open Science Framework	doi:10.17605/OSF.IO/AFZ2W	https://doi.org/10.17605/OSF.IO/AFZ2W	female	hanoi	job status; marital status
Participants	Data Collection	Data and Materials	m01462	doi:10.17605/OSF.IO/AFZ2W	Open Science Framework	doi:10.17605/OSF.IO/AFZ2W	https://doi.org/10.17605/OSF.IO/AFZ2W	female	haiphong	job status; marital status
Participants	Data Collection	Data and Materials	m01463	doi:10.17605/OSF.IO/AFZ2W	Open Science Framework	doi:10.17605/OSF.IO/AFZ2W	https://doi.org/10.17605/OSF.IO/AFZ2W	male	hanoi	job status; marital status
Participants	Data Collection	Data and Materials	m01464	doi:10.17605/OSF.IO/AFZ2W	Open Science Framework	doi:10.17605/OSF.IO/AFZ2W	https://doi.org/10.17605/OSF.IO/AFZ2W	female	hanoi	job status; marital status
Participants	Data Collection	Data and Materials	m01465	doi:10.17605/OSF.IO/AFZ2W	Open Science Framework	doi:10.17605/OSF.IO/AFZ2W	https://doi.org/10.17605/OSF.IO/AFZ2W	female	haiphong	job status; marital status
Participants	Data Collection	Data and Materials	m01466	doi:10.17605/OSF.IO/AFZ2W	Open Science Framework	doi:10.17605/OSF.IO/AFZ2W	https://doi.org/10.17605/OSF.IO/AFZ2W	female	hanoi	job status; marital status
Participants	Data Collection	Data and Materials	m01467	doi:10.17605/OSF.IO/AFZ2W	Open Science Framework	doi:10.17605/OSF.IO/AFZ2W	https://doi.org/10.17605/OSF.IO/AFZ2W	female		job status; marital status
Participants	Data Collection	Data and Materials	m01468	doi:10.17605/OSF.IO/AFZ2W	Open Science Framework	doi:10.17605/OSF.IO/AFZ2W	https://doi.org/10.17605/OSF.IO/AFZ2W	male	thaibinh	job status; marital status
Participants	Data Collection	Data and Materials	m01469	doi:10.17605/OSF.IO/AFZ2W	Open Science Framework	doi:10.17605/OSF.IO/AFZ2W	https://doi.org/10.17605/OSF.IO/AFZ2W	female	hanoi	job status; marital status
Participants	Data Collection	Data and Materials	m01470	doi:10.17605/OSF.IO/AFZ2W	Open Science Framework	doi:10.17605/OSF.IO/AFZ2W	https://doi.org/10.17605/OSF.IO/AFZ2W	female	hanoi	job status; marital status
Participants	Data Collection	Data and Materials	m01471	doi:10.17605/OSF.IO/AFZ2W	Open Science Framework	doi:10.17605/OSF.IO/AFZ2W	https://doi.org/10.17605/OSF.IO/AFZ2W	female	hanoi	job status; marital status
Participants	Data Collection	Data and Materials	m01472	doi:10.17605/OSF.IO/AFZ2W	Open Science Framework	doi:10.17605/OSF.IO/AFZ2W	https://doi.org/10.17605/OSF.IO/AFZ2W	female	hanoi	job status; marital status
Participants	Data Collection	Data and Materials	m01473	doi:10.17605/OSF.IO/AFZ2W	Open Science Framework	doi:10.17605/OSF.IO/AFZ2W	https://doi.org/10.17605/OSF.IO/AFZ2W	female	hanoi	job status; marital status
Participants	Data Collection	Data and Materials	m01474	doi:10.17605/OSF.IO/AFZ2W	Open Science Framework	doi:10.17605/OSF.IO/AFZ2W	https://doi.org/10.17605/OSF.IO/AFZ2W	female	hanoi	job status; marital status
Participants	Data Collection	Data and Materials	m01475	doi:10.17605/OSF.IO/AFZ2W	Open Science Framework	doi:10.17605/OSF.IO/AFZ2W	https://doi.org/10.17605/OSF.IO/AFZ2W	male	hanoi	job status; marital status
Participants	Data Collection	Data and Materials	m01476	doi:10.17605/OSF.IO/AFZ2W	Open Science Framework	doi:10.17605/OSF.IO/AFZ2W	https://doi.org/10.17605/OSF.IO/AFZ2W	female	hanoi	job status; marital status
Participants	Data Collection	Data and Materials	m01477	doi:10.17605/OSF.IO/AFZ2W	Open Science Framework	doi:10.17605/OSF.IO/AFZ2W	https://doi.org/10.17605/OSF.IO/AFZ2W	male	hanoi	job status; marital status
Participants	Data Collection	Data and Materials	m01478	doi:10.17605/OSF.IO/AFZ2W	Open Science Framework	doi:10.17605/OSF.IO/AFZ2W	https://doi.org/10.17605/OSF.IO/AFZ2W	male	nghean	job status; marital status
Participants	Data Collection	Data and Materials	m01479	doi:10.17605/OSF.IO/AFZ2W	Open Science Framework	doi:10.17605/OSF.IO/AFZ2W	https://doi.org/10.17605/OSF.IO/AFZ2W	female	hanoi	job status; marital status
Participants	Data Collection	Data and Materials	m01480	doi:10.17605/OSF.IO/AFZ2W	Open Science Framework	doi:10.17605/OSF.IO/AFZ2W	https://doi.org/10.17605/OSF.IO/AFZ2W	male	hanoi	job status; marital status
Participants	Data Collection	Data and Materials	m01481	doi:10.17605/OSF.IO/AFZ2W	Open Science Framework	doi:10.17605/OSF.IO/AFZ2W	https://doi.org/10.17605/OSF.IO/AFZ2W	female	hanoi	job status; marital status
Participants	Data Collection	Data and Materials	m01482	doi:10.17605/OSF.IO/AFZ2W	Open Science Framework	doi:10.17605/OSF.IO/AFZ2W	https://doi.org/10.17605/OSF.IO/AFZ2W	male	haiphong	job status; marital status
Participants	Data Collection	Data and Materials	m01483	doi:10.17605/OSF.IO/AFZ2W	Open Science Framework	doi:10.17605/OSF.IO/AFZ2W	https://doi.org/10.17605/OSF.IO/AFZ2W	female	hanoi	job status; marital status
Participants	Data Collection	Data and Materials	m01484	doi:10.17605/OSF.IO/AFZ2W	Open Science Framework	doi:10.17605/OSF.IO/AFZ2W	https://doi.org/10.17605/OSF.IO/AFZ2W	female	hanoi	job status; marital status
Participants	Data Collection	Data and Materials	m01485	doi:10.17605/OSF.IO/AFZ2W	Open Science Framework	doi:10.17605/OSF.IO/AFZ2W	https://doi.org/10.17605/OSF.IO/AFZ2W	female	hanoi	job status; marital status
Participants	Data Collection	Data and Materials	m01486	doi:10.17605/OSF.IO/AFZ2W	Open Science Framework	doi:10.17605/OSF.IO/AFZ2W	https://doi.org/10.17605/OSF.IO/AFZ2W	male	hanoi	job status; marital status
Participants	Data Collection	Data and Materials	m01487	doi:10.17605/OSF.IO/AFZ2W	Open Science Framework	doi:10.17605/OSF.IO/AFZ2W	https://doi.org/10.17605/OSF.IO/AFZ2W	female	hanoi	job status; marital status
Participants	Data Collection	Data and Materials	m01488	doi:10.17605/OSF.IO/AFZ2W	Open Science Framework	doi:10.17605/OSF.IO/AFZ2W	https://doi.org/10.17605/OSF.IO/AFZ2W	female	hanoi	job status; marital status
Participants	Data Collection	Data and Materials	m01489	doi:10.17605/OSF.IO/AFZ2W	Open Science Framework	doi:10.17605/OSF.IO/AFZ2W	https://doi.org/10.17605/OSF.IO/AFZ2W	female	hanoi	job status; marital status
Participants	Data Collection	Data and Materials	m01490	doi:10.17605/OSF.IO/AFZ2W	Open Science Framework	doi:10.17605/OSF.IO/AFZ2W	https://doi.org/10.17605/OSF.IO/AFZ2W	male	hanoi	job status; marital status
Participants	Data Collection	Data and Materials	m01491	doi:10.17605/OSF.IO/AFZ2W	Open Science Framework	doi:10.17605/OSF.IO/AFZ2W	https://doi.org/10.17605/OSF.IO/AFZ2W	male	hanoi	job status; marital status
Participants	Data Collection	Data and Materials	m01492	doi:10.17605/OSF.IO/AFZ2W	Open Science Framework	doi:10.17605/OSF.IO/AFZ2W	https://doi.org/10.17605/OSF.IO/AFZ2W	female	hanoi	job status; marital status
Participants	Data Collection	Data and Materials	m01493	doi:10.17605/OSF.IO/AFZ2W	Open Science Framework	doi:10.17605/OSF.IO/AFZ2W	https://doi.org/10.17605/OSF.IO/AFZ2W	female	hanoi	job status; marital status
Participants	Data Collection	Data and Materials	m01494	doi:10.17605/OSF.IO/AFZ2W	Open Science Framework	doi:10.17605/OSF.IO/AFZ2W	https://doi.org/10.17605/OSF.IO/AFZ2W	female	hanoi	job status; marital status
Participants	Data Collection	Data and Materials	m01495	doi:10.17605/OSF.IO/AFZ2W	Open Science Framework	doi:10.17605/OSF.IO/AFZ2W	https://doi.org/10.17605/OSF.IO/AFZ2W	female	hanoi	job status; marital status
Participants	Data Collection	Data and Materials	m01496	doi:10.17605/OSF.IO/AFZ2W	Open Science Framework	doi:10.17605/OSF.IO/AFZ2W	https://doi.org/10.17605/OSF.IO/AFZ2W	male	hanoi	job status; marital status
Participants	Data Collection	Data and Materials	m01497	doi:10.17605/OSF.IO/AFZ2W	Open Science Framework	doi:10.17605/OSF.IO/AFZ2W	https://doi.org/10.17605/OSF.IO/AFZ2W	female	hanoi	job status; marital status
Participants	Data Collection	Data and Materials	m01498	doi:10.17605/OSF.IO/AFZ2W	Open Science Framework	doi:10.17605/OSF.IO/AFZ2W	https://doi.org/10.17605/OSF.IO/AFZ2W	female	thainguyen	job status; marital status
Participants	Data Collection	Data and Materials	m01499	doi:10.17605/OSF.IO/AFZ2W	Open Science Framework	doi:10.17605/OSF.IO/AFZ2W	https://doi.org/10.17605/OSF.IO/AFZ2W	male	hanoi	job status; marital status
Participants	Data Collection	Data and Materials	m01500	doi:10.17605/OSF.IO/AFZ2W	Open Science Framework	doi:10.17605/OSF.IO/AFZ2W	https://doi.org/10.17605/OSF.IO/AFZ2W	female	hanoi	job status; marital status
Participants	Data Collection	Data and Materials	m01501	doi:10.17605/OSF.IO/AFZ2W	Open Science Framework	doi:10.17605/OSF.IO/AFZ2W	https://doi.org/10.17605/OSF.IO/AFZ2W	male	hanoi	job status; marital status
Participants	Data Collection	Data and Materials	m01502	doi:10.17605/OSF.IO/AFZ2W	Open Science Framework	doi:10.17605/OSF.IO/AFZ2W	https://doi.org/10.17605/OSF.IO/AFZ2W	female	hanoi	job status; marital status
Participants	Data Collection	Data and Materials	m01503	doi:10.17605/OSF.IO/AFZ2W	Open Science Framework	doi:10.17605/OSF.IO/AFZ2W	https://doi.org/10.17605/OSF.IO/AFZ2W	male	hanoi	job status; marital status
Participants	Data Collection	Data and Materials	m01504	doi:10.17605/OSF.IO/AFZ2W	Open Science Framework	doi:10.17605/OSF.IO/AFZ2W	https://doi.org/10.17605/OSF.IO/AFZ2W	female	hanoi	job status; marital status
Participants	Data Collection	Data and Materials	m01505	doi:10.17605/OSF.IO/AFZ2W	Open Science Framework	doi:10.17605/OSF.IO/AFZ2W	https://doi.org/10.17605/OSF.IO/AFZ2W	female	hanoi	job status; marital status
Participants	Data Collection	Data and Materials	m01506	doi:10.17605/OSF.IO/AFZ2W	Open Science Framework	doi:10.17605/OSF.IO/AFZ2W	https://doi.org/10.17605/OSF.IO/AFZ2W	male	hanoi	job status; marital status
Participants	Data Collection	Data and Materials	m01507	doi:10.17605/OSF.IO/AFZ2W	Open Science Framework	doi:10.17605/OSF.IO/AFZ2W	https://doi.org/10.17605/OSF.IO/AFZ2W	male	hanoi	job status; marital status
Participants	Data Collection	Data and Materials	m01508	doi:10.17605/OSF.IO/AFZ2W	Open Science Framework	doi:10.17605/OSF.IO/AFZ2W	https://doi.org/10.17605/OSF.IO/AFZ2W	female	hanoi	job status; marital status
Participants	Data Collection	Data and Materials	m01509	doi:10.17605/OSF.IO/AFZ2W	Open Science Framework	doi:10.17605/OSF.IO/AFZ2W	https://doi.org/10.17605/OSF.IO/AFZ2W	female	hanoi	job status; marital status
Participants	Data Collection	Data and Materials	m01510	doi:10.17605/OSF.IO/AFZ2W	Open Science Framework	doi:10.17605/OSF.IO/AFZ2W	https://doi.org/10.17605/OSF.IO/AFZ2W	female	hanoi	job status; marital status
Participants	Data Collection	Data and Materials	m01511	doi:10.17605/OSF.IO/AFZ2W	Open Science Framework	doi:10.17605/OSF.IO/AFZ2W	https://doi.org/10.17605/OSF.IO/AFZ2W	female	hanoi	job status; marital status
Participants	Data Collection	Data and Materials	m01512	doi:10.17605/OSF.IO/AFZ2W	Open Science Framework	doi:10.17605/OSF.IO/AFZ2W	https://doi.org/10.17605/OSF.IO/AFZ2W	male	caobang	job status; marital status
Participants	Data Collection	Data and Materials	m01513	doi:10.17605/OSF.IO/AFZ2W	Open Science Framework	doi:10.17605/OSF.IO/AFZ2W	https://doi.org/10.17605/OSF.IO/AFZ2W	male	hanoi	job status; marital status
Participants	Data Collection	Data and Materials	m01514	doi:10.17605/OSF.IO/AFZ2W	Open Science Framework	doi:10.17605/OSF.IO/AFZ2W	https://doi.org/10.17605/OSF.IO/AFZ2W	male	hanoi	job status; marital status
Participants	Data Collection	Data and Materials	m01515	doi:10.17605/OSF.IO/AFZ2W	Open Science Framework	doi:10.17605/OSF.IO/AFZ2W	https://doi.org/10.17605/OSF.IO/AFZ2W	female	hanoi	job status; marital status
Participants	Data Collection	Data and Materials	m01516	doi:10.17605/OSF.IO/AFZ2W	Open Science Framework	doi:10.17605/OSF.IO/AFZ2W	https://doi.org/10.17605/OSF.IO/AFZ2W	female	hanoi	job status; marital status
Participants	Data Collection	Data and Materials	m01517	doi:10.17605/OSF.IO/AFZ2W	Open Science Framework	doi:10.17605/OSF.IO/AFZ2W	https://doi.org/10.17605/OSF.IO/AFZ2W	female	hanoi	job status; marital status
Participants	Data Collection	Data and Materials	m01518	doi:10.17605/OSF.IO/AFZ2W	Open Science Framework	doi:10.17605/OSF.IO/AFZ2W	https://doi.org/10.17605/OSF.IO/AFZ2W	female	hanoi	job status; marital status
Participants	Data Collection	Data and Materials	m01519	doi:10.17605/OSF.IO/AFZ2W	Open Science Framework	doi:10.17605/OSF.IO/AFZ2W	https://doi.org/10.17605/OSF.IO/AFZ2W	female	hanoi	job status; marital status
Participants	Data Collection	Data and Materials	m01520	doi:10.17605/OSF.IO/AFZ2W	Open Science Framework	doi:10.17605/OSF.IO/AFZ2W	https://doi.org/10.17605/OSF.IO/AFZ2W	female	hanoi	job status; marital status
Participants	Data Collection	Data and Materials	m01521	doi:10.17605/OSF.IO/AFZ2W	Open Science Framework	doi:10.17605/OSF.IO/AFZ2W	https://doi.org/10.17605/OSF.IO/AFZ2W	female	laocaI	job status; marital status
Participants	Data Collection	Data and Materials	m01522	doi:10.17605/OSF.IO/AFZ2W	Open Science Framework	doi:10.17605/OSF.IO/AFZ2W	https://doi.org/10.17605/OSF.IO/AFZ2W	female	namdinh	job status; marital status
Participants	Data Collection	Data and Materials	m01523	doi:10.17605/OSF.IO/AFZ2W	Open Science Framework	doi:10.17605/OSF.IO/AFZ2W	https://doi.org/10.17605/OSF.IO/AFZ2W	female	hanoi	job status; marital status
Participants	Data Collection	Data and Materials	m01524	doi:10.17605/OSF.IO/AFZ2W	Open Science Framework	doi:10.17605/OSF.IO/AFZ2W	https://doi.org/10.17605/OSF.IO/AFZ2W	female	hanoi	job status; marital status
Participants	Data Collection	Data and Materials	m01525	doi:10.17605/OSF.IO/AFZ2W	Open Science Framework	doi:10.17605/OSF.IO/AFZ2W	https://doi.org/10.17605/OSF.IO/AFZ2W	female	hanoi	job status; marital status
Participants	Data Collection	Data and Materials	m01526	doi:10.17605/OSF.IO/AFZ2W	Open Science Framework	doi:10.17605/OSF.IO/AFZ2W	https://doi.org/10.17605/OSF.IO/AFZ2W	female	hanoi	job status; marital status
Participants	Data Collection	Data and Materials	m01527	doi:10.17605/OSF.IO/AFZ2W	Open Science Framework	doi:10.17605/OSF.IO/AFZ2W	https://doi.org/10.17605/OSF.IO/AFZ2W	female	hanoi	job status; marital status
Participants	Data Collection	Data and Materials	m01528	doi:10.17605/OSF.IO/AFZ2W	Open Science Framework	doi:10.17605/OSF.IO/AFZ2W	https://doi.org/10.17605/OSF.IO/AFZ2W	female	hanoi	job status; marital status
Participants	Data Collection	Data and Materials	m01529	doi:10.17605/OSF.IO/AFZ2W	Open Science Framework	doi:10.17605/OSF.IO/AFZ2W	https://doi.org/10.17605/OSF.IO/AFZ2W	male	hanoi	job status; marital status
Participants	Data Collection	Data and Materials	m01530	doi:10.17605/OSF.IO/AFZ2W	Open Science Framework	doi:10.17605/OSF.IO/AFZ2W	https://doi.org/10.17605/OSF.IO/AFZ2W	male	hanoi	job status; marital status
Participants	Data Collection	Data and Materials	m01531	doi:10.17605/OSF.IO/AFZ2W	Open Science Framework	doi:10.17605/OSF.IO/AFZ2W	https://doi.org/10.17605/OSF.IO/AFZ2W	female	hanoi	job status; marital status
Participants	Data Collection	Data and Materials	m01532	doi:10.17605/OSF.IO/AFZ2W	Open Science Framework	doi:10.17605/OSF.IO/AFZ2W	https://doi.org/10.17605/OSF.IO/AFZ2W	male	quangninh	job status; marital status
Participants	Data Collection	Data and Materials	m01533	doi:10.17605/OSF.IO/AFZ2W	Open Science Framework	doi:10.17605/OSF.IO/AFZ2W	https://doi.org/10.17605/OSF.IO/AFZ2W	female	hanoi	job status; marital status
Participants	Data Collection	Data and Materials	m01534	doi:10.17605/OSF.IO/AFZ2W	Open Science Framework	doi:10.17605/OSF.IO/AFZ2W	https://doi.org/10.17605/OSF.IO/AFZ2W	female	hanoi	job status; marital status
Participants	Data Collection	Data and Materials	m01535	doi:10.17605/OSF.IO/AFZ2W	Open Science Framework	doi:10.17605/OSF.IO/AFZ2W	https://doi.org/10.17605/OSF.IO/AFZ2W	female	hanoi	job status; marital status
Participants	Data Collection	Data and Materials	m01536	doi:10.17605/OSF.IO/AFZ2W	Open Science Framework	doi:10.17605/OSF.IO/AFZ2W	https://doi.org/10.17605/OSF.IO/AFZ2W	female	hanoi	job status; marital status
Participants	Data Collection	Data and Materials	m01537	doi:10.17605/OSF.IO/AFZ2W	Open Science Framework	doi:10.17605/OSF.IO/AFZ2W	https://doi.org/10.17605/OSF.IO/AFZ2W	female	hanoi	job status; marital status
Participants	Data Collection	Data and Materials	m01538	doi:10.17605/OSF.IO/AFZ2W	Open Science Framework	doi:10.17605/OSF.IO/AFZ2W	https://doi.org/10.17605/OSF.IO/AFZ2W	female	hanoi	job status; marital status
Participants	Data Collection	Data and Materials	m01539	doi:10.17605/OSF.IO/AFZ2W	Open Science Framework	doi:10.17605/OSF.IO/AFZ2W	https://doi.org/10.17605/OSF.IO/AFZ2W	male	hanoi	job status; marital status
Participants	Data Collection	Data and Materials	m01540	doi:10.17605/OSF.IO/AFZ2W	Open Science Framework	doi:10.17605/OSF.IO/AFZ2W	https://doi.org/10.17605/OSF.IO/AFZ2W	female	hanoi	job status; marital status
Participants	Data Collection	Data and Materials	m01541	doi:10.17605/OSF.IO/AFZ2W	Open Science Framework	doi:10.17605/OSF.IO/AFZ2W	https://doi.org/10.17605/OSF.IO/AFZ2W	female	hanoi	job status; marital status
Participants	Data Collection	Data and Materials	m01542	doi:10.17605/OSF.IO/AFZ2W	Open Science Framework	doi:10.17605/OSF.IO/AFZ2W	https://doi.org/10.17605/OSF.IO/AFZ2W	male	hanoi	job status; marital status
Participants	Data Collection	Data and Materials	m01543	doi:10.17605/OSF.IO/AFZ2W	Open Science Framework	doi:10.17605/OSF.IO/AFZ2W	https://doi.org/10.17605/OSF.IO/AFZ2W	male	hanoi	job status; marital status
Participants	Data Collection	Data and Materials	m01544	doi:10.17605/OSF.IO/AFZ2W	Open Science Framework	doi:10.17605/OSF.IO/AFZ2W	https://doi.org/10.17605/OSF.IO/AFZ2W	male	hanoi	job status; marital status
Participants	Data Collection	Data and Materials	m01545	doi:10.17605/OSF.IO/AFZ2W	Open Science Framework	doi:10.17605/OSF.IO/AFZ2W	https://doi.org/10.17605/OSF.IO/AFZ2W	male	hanoi	job status; marital status
Participants	Data Collection	Data and Materials	m01546	doi:10.17605/OSF.IO/AFZ2W	Open Science Framework	doi:10.17605/OSF.IO/AFZ2W	https://doi.org/10.17605/OSF.IO/AFZ2W	male	bachmai	job status; marital status
Participants	Data Collection	Data and Materials	m01547	doi:10.17605/OSF.IO/AFZ2W	Open Science Framework	doi:10.17605/OSF.IO/AFZ2W	https://doi.org/10.17605/OSF.IO/AFZ2W	male	hanoi	job status; marital status
Participants	Data Collection	Data and Materials	m01548	doi:10.17605/OSF.IO/AFZ2W	Open Science Framework	doi:10.17605/OSF.IO/AFZ2W	https://doi.org/10.17605/OSF.IO/AFZ2W	male	hanoi	job status; marital status
Participants	Data Collection	Data and Materials	m01549	doi:10.17605/OSF.IO/AFZ2W	Open Science Framework	doi:10.17605/OSF.IO/AFZ2W	https://doi.org/10.17605/OSF.IO/AFZ2W	male	hanoi	job status; marital status
Participants	Data Collection	Data and Materials	m01550	doi:10.17605/OSF.IO/AFZ2W	Open Science Framework	doi:10.17605/OSF.IO/AFZ2W	https://doi.org/10.17605/OSF.IO/AFZ2W	female	hanoi	job status; marital status
Participants	Data Collection	Data and Materials	m01551	doi:10.17605/OSF.IO/AFZ2W	Open Science Framework	doi:10.17605/OSF.IO/AFZ2W	https://doi.org/10.17605/OSF.IO/AFZ2W	male	hanoi	job status; marital status
Participants	Data Collection	Data and Materials	m01552	doi:10.17605/OSF.IO/AFZ2W	Open Science Framework	doi:10.17605/OSF.IO/AFZ2W	https://doi.org/10.17605/OSF.IO/AFZ2W	male	hanoi	job status; marital status
Participants	Data Collection	Data and Materials	m01553	doi:10.17605/OSF.IO/AFZ2W	Open Science Framework	doi:10.17605/OSF.IO/AFZ2W	https://doi.org/10.17605/OSF.IO/AFZ2W	female	hanoi	job status; marital status
Participants	Data Collection	Data and Materials	m01554	doi:10.17605/OSF.IO/AFZ2W	Open Science Framework	doi:10.17605/OSF.IO/AFZ2W	https://doi.org/10.17605/OSF.IO/AFZ2W	female	hanoi	job status; marital status
Participants	Data Collection	Data and Materials	m01555	doi:10.17605/OSF.IO/AFZ2W	Open Science Framework	doi:10.17605/OSF.IO/AFZ2W	https://doi.org/10.17605/OSF.IO/AFZ2W	female	hanoi	job status; marital status
Participants	Data Collection	Data and Materials	m01556	doi:10.17605/OSF.IO/AFZ2W	Open Science Framework	doi:10.17605/OSF.IO/AFZ2W	https://doi.org/10.17605/OSF.IO/AFZ2W	male	hanoi	job status; marital status
Participants	Data Collection	Data and Materials	m01557	doi:10.17605/OSF.IO/AFZ2W	Open Science Framework	doi:10.17605/OSF.IO/AFZ2W	https://doi.org/10.17605/OSF.IO/AFZ2W	female	hanoi	job status; marital status
Participants	Data Collection	Data and Materials	m01558	doi:10.17605/OSF.IO/AFZ2W	Open Science Framework	doi:10.17605/OSF.IO/AFZ2W	https://doi.org/10.17605/OSF.IO/AFZ2W	female	hanoi	job status; marital status
Participants	Data Collection	Data and Materials	m01559	doi:10.17605/OSF.IO/AFZ2W	Open Science Framework	doi:10.17605/OSF.IO/AFZ2W	https://doi.org/10.17605/OSF.IO/AFZ2W	female	hanoi	job status; marital status
Participants	Data Collection	Data and Materials	m01560	doi:10.17605/OSF.IO/AFZ2W	Open Science Framework	doi:10.17605/OSF.IO/AFZ2W	https://doi.org/10.17605/OSF.IO/AFZ2W	female	hanoi	job status; marital status
Participants	Data Collection	Data and Materials	m01561	doi:10.17605/OSF.IO/AFZ2W	Open Science Framework	doi:10.17605/OSF.IO/AFZ2W	https://doi.org/10.17605/OSF.IO/AFZ2W	female	hanoi	job status; marital status
Participants	Data Collection	Data and Materials	m01562	doi:10.17605/OSF.IO/AFZ2W	Open Science Framework	doi:10.17605/OSF.IO/AFZ2W	https://doi.org/10.17605/OSF.IO/AFZ2W	female	hanoi	job status; marital status
Participants	Data Collection	Data and Materials	m01563	doi:10.17605/OSF.IO/AFZ2W	Open Science Framework	doi:10.17605/OSF.IO/AFZ2W	https://doi.org/10.17605/OSF.IO/AFZ2W	female	haiduong	job status; marital status
Participants	Data Collection	Data and Materials	m01564	doi:10.17605/OSF.IO/AFZ2W	Open Science Framework	doi:10.17605/OSF.IO/AFZ2W	https://doi.org/10.17605/OSF.IO/AFZ2W	female	hanoi	job status; marital status
Participants	Data Collection	Data and Materials	m01565	doi:10.17605/OSF.IO/AFZ2W	Open Science Framework	doi:10.17605/OSF.IO/AFZ2W	https://doi.org/10.17605/OSF.IO/AFZ2W	male	hanoi	job status; marital status
Participants	Data Collection	Data and Materials	m01566	doi:10.17605/OSF.IO/AFZ2W	Open Science Framework	doi:10.17605/OSF.IO/AFZ2W	https://doi.org/10.17605/OSF.IO/AFZ2W	female	hanoi	job status; marital status
Participants	Data Collection	Data and Materials	m01567	doi:10.17605/OSF.IO/AFZ2W	Open Science Framework	doi:10.17605/OSF.IO/AFZ2W	https://doi.org/10.17605/OSF.IO/AFZ2W	female	hanoi	job status; marital status
Participants	Data Collection	Data and Materials	m01568	doi:10.17605/OSF.IO/AFZ2W	Open Science Framework	doi:10.17605/OSF.IO/AFZ2W	https://doi.org/10.17605/OSF.IO/AFZ2W	male	hanoi	job status; marital status
Participants	Data Collection	Data and Materials	m01569	doi:10.17605/OSF.IO/AFZ2W	Open Science Framework	doi:10.17605/OSF.IO/AFZ2W	https://doi.org/10.17605/OSF.IO/AFZ2W	male	bacgiang	job status; marital status
Participants	Data Collection	Data and Materials	m01570	doi:10.17605/OSF.IO/AFZ2W	Open Science Framework	doi:10.17605/OSF.IO/AFZ2W	https://doi.org/10.17605/OSF.IO/AFZ2W	male	bacninh	job status; marital status
Participants	Data Collection	Data and Materials	m01571	doi:10.17605/OSF.IO/AFZ2W	Open Science Framework	doi:10.17605/OSF.IO/AFZ2W	https://doi.org/10.17605/OSF.IO/AFZ2W	male	hanoi	job status; marital status
Participants	Data Collection	Data and Materials	m01572	doi:10.17605/OSF.IO/AFZ2W	Open Science Framework	doi:10.17605/OSF.IO/AFZ2W	https://doi.org/10.17605/OSF.IO/AFZ2W	male	hanoi	job status; marital status
Participants	Data Collection	Data and Materials	m01573	doi:10.17605/OSF.IO/AFZ2W	Open Science Framework	doi:10.17605/OSF.IO/AFZ2W	https://doi.org/10.17605/OSF.IO/AFZ2W	female	hanoi	job status; marital status
Participants	Data Collection	Data and Materials	m01574	doi:10.17605/OSF.IO/AFZ2W	Open Science Framework	doi:10.17605/OSF.IO/AFZ2W	https://doi.org/10.17605/OSF.IO/AFZ2W	female		job status; marital status
Participants	Data Collection	Data and Materials	m01575	doi:10.17605/OSF.IO/AFZ2W	Open Science Framework	doi:10.17605/OSF.IO/AFZ2W	https://doi.org/10.17605/OSF.IO/AFZ2W	female	ninhbinh	job status; marital status
Participants	Data Collection	Data and Materials	m01576	doi:10.17605/OSF.IO/AFZ2W	Open Science Framework	doi:10.17605/OSF.IO/AFZ2W	https://doi.org/10.17605/OSF.IO/AFZ2W	female	hanoi	job status; marital status
Participants	Data Collection	Data and Materials	m01577	doi:10.17605/OSF.IO/AFZ2W	Open Science Framework	doi:10.17605/OSF.IO/AFZ2W	https://doi.org/10.17605/OSF.IO/AFZ2W	female	namdinh	job status; marital status
Participants	Data Collection	Data and Materials	m01578	doi:10.17605/OSF.IO/AFZ2W	Open Science Framework	doi:10.17605/OSF.IO/AFZ2W	https://doi.org/10.17605/OSF.IO/AFZ2W	female	thaibinh	job status; marital status
Participants	Data Collection	Data and Materials	m01579	doi:10.17605/OSF.IO/AFZ2W	Open Science Framework	doi:10.17605/OSF.IO/AFZ2W	https://doi.org/10.17605/OSF.IO/AFZ2W	female	thaibinh	job status; marital status
Participants	Data Collection	Data and Materials	m01580	doi:10.17605/OSF.IO/AFZ2W	Open Science Framework	doi:10.17605/OSF.IO/AFZ2W	https://doi.org/10.17605/OSF.IO/AFZ2W	male	hoabinh	job status; marital status
Participants	Data Collection	Data and Materials	m01581	doi:10.17605/OSF.IO/AFZ2W	Open Science Framework	doi:10.17605/OSF.IO/AFZ2W	https://doi.org/10.17605/OSF.IO/AFZ2W	male	hungyen	job status; marital status
Participants	Data Collection	Data and Materials	m01582	doi:10.17605/OSF.IO/AFZ2W	Open Science Framework	doi:10.17605/OSF.IO/AFZ2W	https://doi.org/10.17605/OSF.IO/AFZ2W	female	hungyen	job status; marital status
Participants	Data Collection	Data and Materials	m01583	doi:10.17605/OSF.IO/AFZ2W	Open Science Framework	doi:10.17605/OSF.IO/AFZ2W	https://doi.org/10.17605/OSF.IO/AFZ2W	male	bacgiang	job status; marital status
Participants	Data Collection	Data and Materials	m01584	doi:10.17605/OSF.IO/AFZ2W	Open Science Framework	doi:10.17605/OSF.IO/AFZ2W	https://doi.org/10.17605/OSF.IO/AFZ2W	male	hungyen	job status; marital status
Participants	Data Collection	Data and Materials	m01585	doi:10.17605/OSF.IO/AFZ2W	Open Science Framework	doi:10.17605/OSF.IO/AFZ2W	https://doi.org/10.17605/OSF.IO/AFZ2W	male	thaibinh	job status; marital status
Participants	Data Collection	Data and Materials	m01586	doi:10.17605/OSF.IO/AFZ2W	Open Science Framework	doi:10.17605/OSF.IO/AFZ2W	https://doi.org/10.17605/OSF.IO/AFZ2W	male	thainguyen	job status; marital status
Participants	Data Collection	Data and Materials	m01587	doi:10.17605/OSF.IO/AFZ2W	Open Science Framework	doi:10.17605/OSF.IO/AFZ2W	https://doi.org/10.17605/OSF.IO/AFZ2W	female	hanam	job status; marital status
Participants	Data Collection	Data and Materials	m01588	doi:10.17605/OSF.IO/AFZ2W	Open Science Framework	doi:10.17605/OSF.IO/AFZ2W	https://doi.org/10.17605/OSF.IO/AFZ2W	male	hungyen	job status; marital status
Participants	Data Collection	Data and Materials	m01589	doi:10.17605/OSF.IO/AFZ2W	Open Science Framework	doi:10.17605/OSF.IO/AFZ2W	https://doi.org/10.17605/OSF.IO/AFZ2W	female	haiduong	job status; marital status
Participants	Data Collection	Data and Materials	m01590	doi:10.17605/OSF.IO/AFZ2W	Open Science Framework	doi:10.17605/OSF.IO/AFZ2W	https://doi.org/10.17605/OSF.IO/AFZ2W	female	hungyen	job status; marital status
Participants	Data Collection	Data and Materials	m01591	doi:10.17605/OSF.IO/AFZ2W	Open Science Framework	doi:10.17605/OSF.IO/AFZ2W	https://doi.org/10.17605/OSF.IO/AFZ2W	female	nghean	job status; marital status
Participants	Data Collection	Data and Materials	m01592	doi:10.17605/OSF.IO/AFZ2W	Open Science Framework	doi:10.17605/OSF.IO/AFZ2W	https://doi.org/10.17605/OSF.IO/AFZ2W	male	phutho	job status; marital status
Participants	Data Collection	Data and Materials	m01593	doi:10.17605/OSF.IO/AFZ2W	Open Science Framework	doi:10.17605/OSF.IO/AFZ2W	https://doi.org/10.17605/OSF.IO/AFZ2W	male	thanhhoa	job status; marital status
Participants	Data Collection	Data and Materials	m01594	doi:10.17605/OSF.IO/AFZ2W	Open Science Framework	doi:10.17605/OSF.IO/AFZ2W	https://doi.org/10.17605/OSF.IO/AFZ2W	female	phutho	job status; marital status
Participants	Data Collection	Data and Materials	m01595	doi:10.17605/OSF.IO/AFZ2W	Open Science Framework	doi:10.17605/OSF.IO/AFZ2W	https://doi.org/10.17605/OSF.IO/AFZ2W	female	hanoi	job status; marital status
Participants	Data Collection	Data and Materials	m01596	doi:10.17605/OSF.IO/AFZ2W	Open Science Framework	doi:10.17605/OSF.IO/AFZ2W	https://doi.org/10.17605/OSF.IO/AFZ2W	male	hanoi	job status; marital status
Participants	Data Collection	Data and Materials	m01597	doi:10.17605/OSF.IO/AFZ2W	Open Science Framework	doi:10.17605/OSF.IO/AFZ2W	https://doi.org/10.17605/OSF.IO/AFZ2W	female	thanhhoa	job status; marital status
Participants	Data Collection	Data and Materials	m01598	doi:10.17605/OSF.IO/AFZ2W	Open Science Framework	doi:10.17605/OSF.IO/AFZ2W	https://doi.org/10.17605/OSF.IO/AFZ2W	female	hanoi	job status; marital status
Participants	Data Collection	Data and Materials	m01599	doi:10.17605/OSF.IO/AFZ2W	Open Science Framework	doi:10.17605/OSF.IO/AFZ2W	https://doi.org/10.17605/OSF.IO/AFZ2W	female	bacninh	job status; marital status
Participants	Data Collection	Data and Materials	m01600	doi:10.17605/OSF.IO/AFZ2W	Open Science Framework	doi:10.17605/OSF.IO/AFZ2W	https://doi.org/10.17605/OSF.IO/AFZ2W	female	phutho	job status; marital status
Participants	Data Collection	Data and Materials	m01601	doi:10.17605/OSF.IO/AFZ2W	Open Science Framework	doi:10.17605/OSF.IO/AFZ2W	https://doi.org/10.17605/OSF.IO/AFZ2W	male	hanoi	job status; marital status
Participants	Data Collection	Data and Materials	m01602	doi:10.17605/OSF.IO/AFZ2W	Open Science Framework	doi:10.17605/OSF.IO/AFZ2W	https://doi.org/10.17605/OSF.IO/AFZ2W	female	hanoi	job status; marital status
Participants	Data Collection	Data and Materials	m01603	doi:10.17605/OSF.IO/AFZ2W	Open Science Framework	doi:10.17605/OSF.IO/AFZ2W	https://doi.org/10.17605/OSF.IO/AFZ2W	female	phutho	job status; marital status
Participants	Data Collection	Data and Materials	m01604	doi:10.17605/OSF.IO/AFZ2W	Open Science Framework	doi:10.17605/OSF.IO/AFZ2W	https://doi.org/10.17605/OSF.IO/AFZ2W	female	hungyen	job status; marital status
Participants	Data Collection	Data and Materials	m01605	doi:10.17605/OSF.IO/AFZ2W	Open Science Framework	doi:10.17605/OSF.IO/AFZ2W	https://doi.org/10.17605/OSF.IO/AFZ2W	female	phutho	job status; marital status
Participants	Data Collection	Data and Materials	m01606	doi:10.17605/OSF.IO/AFZ2W	Open Science Framework	doi:10.17605/OSF.IO/AFZ2W	https://doi.org/10.17605/OSF.IO/AFZ2W	male	hanoi	job status; marital status
Participants	Data Collection	Data and Materials	m01607	doi:10.17605/OSF.IO/AFZ2W	Open Science Framework	doi:10.17605/OSF.IO/AFZ2W	https://doi.org/10.17605/OSF.IO/AFZ2W	female	hanoi	job status; marital status
Participants	Data Collection	Data and Materials	m01608	doi:10.17605/OSF.IO/AFZ2W	Open Science Framework	doi:10.17605/OSF.IO/AFZ2W	https://doi.org/10.17605/OSF.IO/AFZ2W	female	nghean	job status; marital status
Participants	Data Collection	Data and Materials	m01609	doi:10.17605/OSF.IO/AFZ2W	Open Science Framework	doi:10.17605/OSF.IO/AFZ2W	https://doi.org/10.17605/OSF.IO/AFZ2W	female	phutho	job status; marital status
Participants	Data Collection	Data and Materials	m01610	doi:10.17605/OSF.IO/AFZ2W	Open Science Framework	doi:10.17605/OSF.IO/AFZ2W	https://doi.org/10.17605/OSF.IO/AFZ2W	female	hanam	job status; marital status
Participants	Data Collection	Data and Materials	m01611	doi:10.17605/OSF.IO/AFZ2W	Open Science Framework	doi:10.17605/OSF.IO/AFZ2W	https://doi.org/10.17605/OSF.IO/AFZ2W	female	phutho	job status; marital status
Participants	Data Collection	Data and Materials	m01612	doi:10.17605/OSF.IO/AFZ2W	Open Science Framework	doi:10.17605/OSF.IO/AFZ2W	https://doi.org/10.17605/OSF.IO/AFZ2W	female	hanoi	job status; marital status
Participants	Data Collection	Data and Materials	m01613	doi:10.17605/OSF.IO/AFZ2W	Open Science Framework	doi:10.17605/OSF.IO/AFZ2W	https://doi.org/10.17605/OSF.IO/AFZ2W	female	laocai	job status; marital status
Participants	Data Collection	Data and Materials	m01614	doi:10.17605/OSF.IO/AFZ2W	Open Science Framework	doi:10.17605/OSF.IO/AFZ2W	https://doi.org/10.17605/OSF.IO/AFZ2W	female	thanhhoa	job status; marital status
Participants	Data Collection	Data and Materials	m01615	doi:10.17605/OSF.IO/AFZ2W	Open Science Framework	doi:10.17605/OSF.IO/AFZ2W	https://doi.org/10.17605/OSF.IO/AFZ2W	male	hungyen	job status; marital status
Participants	Data Collection	Data and Materials	m01616	doi:10.17605/OSF.IO/AFZ2W	Open Science Framework	doi:10.17605/OSF.IO/AFZ2W	https://doi.org/10.17605/OSF.IO/AFZ2W	female	hungyen	job status; marital status
Participants	Data Collection	Data and Materials	m01617	doi:10.17605/OSF.IO/AFZ2W	Open Science Framework	doi:10.17605/OSF.IO/AFZ2W	https://doi.org/10.17605/OSF.IO/AFZ2W	male	phutho	job status; marital status
Participants	Data Collection	Data and Materials	m01618	doi:10.17605/OSF.IO/AFZ2W	Open Science Framework	doi:10.17605/OSF.IO/AFZ2W	https://doi.org/10.17605/OSF.IO/AFZ2W	female	hanoi	job status; marital status
Participants	Data Collection	Data and Materials	m01619	doi:10.17605/OSF.IO/AFZ2W	Open Science Framework	doi:10.17605/OSF.IO/AFZ2W	https://doi.org/10.17605/OSF.IO/AFZ2W	female	hanoi	job status; marital status
Participants	Data Collection	Data and Materials	m01620	doi:10.17605/OSF.IO/AFZ2W	Open Science Framework	doi:10.17605/OSF.IO/AFZ2W	https://doi.org/10.17605/OSF.IO/AFZ2W	male	hanoi	job status; marital status
Participants	Data Collection	Data and Materials	m01621	doi:10.17605/OSF.IO/AFZ2W	Open Science Framework	doi:10.17605/OSF.IO/AFZ2W	https://doi.org/10.17605/OSF.IO/AFZ2W	female	hanoi	job status; marital status
Participants	Data Collection	Data and Materials	m01622	doi:10.17605/OSF.IO/AFZ2W	Open Science Framework	doi:10.17605/OSF.IO/AFZ2W	https://doi.org/10.17605/OSF.IO/AFZ2W	female	hanoi	job status; marital status
Participants	Data Collection	Data and Materials	m01623	doi:10.17605/OSF.IO/AFZ2W	Open Science Framework	doi:10.17605/OSF.IO/AFZ2W	https://doi.org/10.17605/OSF.IO/AFZ2W	female	hungyen	job status; marital status
Participants	Data Collection	Data and Materials	m01624	doi:10.17605/OSF.IO/AFZ2W	Open Science Framework	doi:10.17605/OSF.IO/AFZ2W	https://doi.org/10.17605/OSF.IO/AFZ2W	male	hanoi	job status; marital status
Participants	Data Collection	Data and Materials	m01625	doi:10.17605/OSF.IO/AFZ2W	Open Science Framework	doi:10.17605/OSF.IO/AFZ2W	https://doi.org/10.17605/OSF.IO/AFZ2W	female	phutho	job status; marital status
Participants	Data Collection	Data and Materials	m01626	doi:10.17605/OSF.IO/AFZ2W	Open Science Framework	doi:10.17605/OSF.IO/AFZ2W	https://doi.org/10.17605/OSF.IO/AFZ2W	male	hanam	job status; marital status
Participants	Data Collection	Data and Materials	m01627	doi:10.17605/OSF.IO/AFZ2W	Open Science Framework	doi:10.17605/OSF.IO/AFZ2W	https://doi.org/10.17605/OSF.IO/AFZ2W	male	bacgiang	job status; marital status
Participants	Data Collection	Data and Materials	m01628	doi:10.17605/OSF.IO/AFZ2W	Open Science Framework	doi:10.17605/OSF.IO/AFZ2W	https://doi.org/10.17605/OSF.IO/AFZ2W	female	bacgiang	job status; marital status
Participants	Data Collection	Data and Materials	m01629	doi:10.17605/OSF.IO/AFZ2W	Open Science Framework	doi:10.17605/OSF.IO/AFZ2W	https://doi.org/10.17605/OSF.IO/AFZ2W	female	namdinh	job status; marital status
Participants	Data Collection	Data and Materials	m01630	doi:10.17605/OSF.IO/AFZ2W	Open Science Framework	doi:10.17605/OSF.IO/AFZ2W	https://doi.org/10.17605/OSF.IO/AFZ2W	male	tuyenquang	job status; marital status
Participants	Data Collection	Data and Materials	m01631	doi:10.17605/OSF.IO/AFZ2W	Open Science Framework	doi:10.17605/OSF.IO/AFZ2W	https://doi.org/10.17605/OSF.IO/AFZ2W	female	namdinh	job status; marital status
Participants	Data Collection	Data and Materials	m01632	doi:10.17605/OSF.IO/AFZ2W	Open Science Framework	doi:10.17605/OSF.IO/AFZ2W	https://doi.org/10.17605/OSF.IO/AFZ2W	female	bacgiang	job status; marital status
Participants	Data Collection	Data and Materials	m01633	doi:10.17605/OSF.IO/AFZ2W	Open Science Framework	doi:10.17605/OSF.IO/AFZ2W	https://doi.org/10.17605/OSF.IO/AFZ2W	female	hanoi	job status; marital status
Participants	Data Collection	Data and Materials	m01634	doi:10.17605/OSF.IO/AFZ2W	Open Science Framework	doi:10.17605/OSF.IO/AFZ2W	https://doi.org/10.17605/OSF.IO/AFZ2W	male	hanoi	job status; marital status
Participants	Data Collection	Data and Materials	m01635	doi:10.17605/OSF.IO/AFZ2W	Open Science Framework	doi:10.17605/OSF.IO/AFZ2W	https://doi.org/10.17605/OSF.IO/AFZ2W	female	thanhhoa	job status; marital status
Participants	Data Collection	Data and Materials	m01636	doi:10.17605/OSF.IO/AFZ2W	Open Science Framework	doi:10.17605/OSF.IO/AFZ2W	https://doi.org/10.17605/OSF.IO/AFZ2W	female	ninhbinh	job status; marital status
Participants	Data Collection	Data and Materials	m01637	doi:10.17605/OSF.IO/AFZ2W	Open Science Framework	doi:10.17605/OSF.IO/AFZ2W	https://doi.org/10.17605/OSF.IO/AFZ2W	female	vinhphuc	job status; marital status
Participants	Data Collection	Data and Materials	m01638	doi:10.17605/OSF.IO/AFZ2W	Open Science Framework	doi:10.17605/OSF.IO/AFZ2W	https://doi.org/10.17605/OSF.IO/AFZ2W	female	hanam	job status; marital status
Participants	Data Collection	Data and Materials	m01639	doi:10.17605/OSF.IO/AFZ2W	Open Science Framework	doi:10.17605/OSF.IO/AFZ2W	https://doi.org/10.17605/OSF.IO/AFZ2W	female	namdinh	job status; marital status
Participants	Data Collection	Data and Materials	m01640	doi:10.17605/OSF.IO/AFZ2W	Open Science Framework	doi:10.17605/OSF.IO/AFZ2W	https://doi.org/10.17605/OSF.IO/AFZ2W	female	namdinh	job status; marital status
Participants	Data Collection	Data and Materials	m01641	doi:10.17605/OSF.IO/AFZ2W	Open Science Framework	doi:10.17605/OSF.IO/AFZ2W	https://doi.org/10.17605/OSF.IO/AFZ2W	male	phutho	job status; marital status
Participants	Data Collection	Data and Materials	m01642	doi:10.17605/OSF.IO/AFZ2W	Open Science Framework	doi:10.17605/OSF.IO/AFZ2W	https://doi.org/10.17605/OSF.IO/AFZ2W	female	hanoi	job status; marital status
Participants	Data Collection	Data and Materials	m01643	doi:10.17605/OSF.IO/AFZ2W	Open Science Framework	doi:10.17605/OSF.IO/AFZ2W	https://doi.org/10.17605/OSF.IO/AFZ2W	female	hanoi	job status; marital status
Participants	Data Collection	Data and Materials	m01644	doi:10.17605/OSF.IO/AFZ2W	Open Science Framework	doi:10.17605/OSF.IO/AFZ2W	https://doi.org/10.17605/OSF.IO/AFZ2W	female	hanoi	job status; marital status
Participants	Data Collection	Data and Materials	m01645	doi:10.17605/OSF.IO/AFZ2W	Open Science Framework	doi:10.17605/OSF.IO/AFZ2W	https://doi.org/10.17605/OSF.IO/AFZ2W	female	hanam	job status; marital status
Participants	Data Collection	Data and Materials	m01646	doi:10.17605/OSF.IO/AFZ2W	Open Science Framework	doi:10.17605/OSF.IO/AFZ2W	https://doi.org/10.17605/OSF.IO/AFZ2W	male	sonla	job status; marital status
Participants	Data Collection	Data and Materials	m01647	doi:10.17605/OSF.IO/AFZ2W	Open Science Framework	doi:10.17605/OSF.IO/AFZ2W	https://doi.org/10.17605/OSF.IO/AFZ2W	male	hungyen	job status; marital status
Participants	Data Collection	Data and Materials	m01648	doi:10.17605/OSF.IO/AFZ2W	Open Science Framework	doi:10.17605/OSF.IO/AFZ2W	https://doi.org/10.17605/OSF.IO/AFZ2W	female	hanoi	job status; marital status
Participants	Data Collection	Data and Materials	m01649	doi:10.17605/OSF.IO/AFZ2W	Open Science Framework	doi:10.17605/OSF.IO/AFZ2W	https://doi.org/10.17605/OSF.IO/AFZ2W	female	hanoi	job status; marital status
Participants	Data Collection	Data and Materials	m01650	doi:10.17605/OSF.IO/AFZ2W	Open Science Framework	doi:10.17605/OSF.IO/AFZ2W	https://doi.org/10.17605/OSF.IO/AFZ2W	female	hanoi	job status; marital status
Participants	Data Collection	Data and Materials	m01651	doi:10.17605/OSF.IO/AFZ2W	Open Science Framework	doi:10.17605/OSF.IO/AFZ2W	https://doi.org/10.17605/OSF.IO/AFZ2W	male	bacgiang	job status; marital status
Participants	Data Collection	Data and Materials	m01652	doi:10.17605/OSF.IO/AFZ2W	Open Science Framework	doi:10.17605/OSF.IO/AFZ2W	https://doi.org/10.17605/OSF.IO/AFZ2W	female	namdinh	job status; marital status
Participants	Data Collection	Data and Materials	m01653	doi:10.17605/OSF.IO/AFZ2W	Open Science Framework	doi:10.17605/OSF.IO/AFZ2W	https://doi.org/10.17605/OSF.IO/AFZ2W	female	hoabinh	job status; marital status
Participants	Data Collection	Data and Materials	m01654	doi:10.17605/OSF.IO/AFZ2W	Open Science Framework	doi:10.17605/OSF.IO/AFZ2W	https://doi.org/10.17605/OSF.IO/AFZ2W	female	bacgiang	job status; marital status
Participants	Data Collection	Data and Materials	m01655	doi:10.17605/OSF.IO/AFZ2W	Open Science Framework	doi:10.17605/OSF.IO/AFZ2W	https://doi.org/10.17605/OSF.IO/AFZ2W	female	hanoi	job status; marital status
Participants	Data Collection	Data and Materials	m01656	doi:10.17605/OSF.IO/AFZ2W	Open Science Framework	doi:10.17605/OSF.IO/AFZ2W	https://doi.org/10.17605/OSF.IO/AFZ2W	female	bacninh	job status; marital status
Participants	Data Collection	Data and Materials	m01657	doi:10.17605/OSF.IO/AFZ2W	Open Science Framework	doi:10.17605/OSF.IO/AFZ2W	https://doi.org/10.17605/OSF.IO/AFZ2W	female	namdinh	job status; marital status
Participants	Data Collection	Data and Materials	m01658	doi:10.17605/OSF.IO/AFZ2W	Open Science Framework	doi:10.17605/OSF.IO/AFZ2W	https://doi.org/10.17605/OSF.IO/AFZ2W	male	thanhhoa	job status; marital status
Participants	Data Collection	Data and Materials	m01659	doi:10.17605/OSF.IO/AFZ2W	Open Science Framework	doi:10.17605/OSF.IO/AFZ2W	https://doi.org/10.17605/OSF.IO/AFZ2W	female	bacgiang	job status; marital status
Participants	Data Collection	Data and Materials	m01660	doi:10.17605/OSF.IO/AFZ2W	Open Science Framework	doi:10.17605/OSF.IO/AFZ2W	https://doi.org/10.17605/OSF.IO/AFZ2W	male	sonla	job status; marital status
Participants	Data Collection	Data and Materials	m01661	doi:10.17605/OSF.IO/AFZ2W	Open Science Framework	doi:10.17605/OSF.IO/AFZ2W	https://doi.org/10.17605/OSF.IO/AFZ2W	male	hanoi	job status; marital status
Participants	Data Collection	Data and Materials	m01662	doi:10.17605/OSF.IO/AFZ2W	Open Science Framework	doi:10.17605/OSF.IO/AFZ2W	https://doi.org/10.17605/OSF.IO/AFZ2W	male	bacgiang	job status; marital status
Participants	Data Collection	Data and Materials	m01663	doi:10.17605/OSF.IO/AFZ2W	Open Science Framework	doi:10.17605/OSF.IO/AFZ2W	https://doi.org/10.17605/OSF.IO/AFZ2W	male	hanam	job status; marital status
Participants	Data Collection	Data and Materials	m01664	doi:10.17605/OSF.IO/AFZ2W	Open Science Framework	doi:10.17605/OSF.IO/AFZ2W	https://doi.org/10.17605/OSF.IO/AFZ2W	female	hanoi	job status; marital status
Participants	Data Collection	Data and Materials	m01665	doi:10.17605/OSF.IO/AFZ2W	Open Science Framework	doi:10.17605/OSF.IO/AFZ2W	https://doi.org/10.17605/OSF.IO/AFZ2W	female	hatinh	job status; marital status
Participants	Data Collection	Data and Materials	m01666	doi:10.17605/OSF.IO/AFZ2W	Open Science Framework	doi:10.17605/OSF.IO/AFZ2W	https://doi.org/10.17605/OSF.IO/AFZ2W	male	phutho	job status; marital status
Participants	Data Collection	Data and Materials	m01667	doi:10.17605/OSF.IO/AFZ2W	Open Science Framework	doi:10.17605/OSF.IO/AFZ2W	https://doi.org/10.17605/OSF.IO/AFZ2W	male	namdinh	job status; marital status
Participants	Data Collection	Data and Materials	m01668	doi:10.17605/OSF.IO/AFZ2W	Open Science Framework	doi:10.17605/OSF.IO/AFZ2W	https://doi.org/10.17605/OSF.IO/AFZ2W	male	hanoi	job status; marital status
Participants	Data Collection	Data and Materials	m01669	doi:10.17605/OSF.IO/AFZ2W	Open Science Framework	doi:10.17605/OSF.IO/AFZ2W	https://doi.org/10.17605/OSF.IO/AFZ2W	male	hanoi	job status; marital status
Participants	Data Collection	Data and Materials	m01670	doi:10.17605/OSF.IO/AFZ2W	Open Science Framework	doi:10.17605/OSF.IO/AFZ2W	https://doi.org/10.17605/OSF.IO/AFZ2W	female	hanoi	job status; marital status
Participants	Data Collection	Data and Materials	m01671	doi:10.17605/OSF.IO/AFZ2W	Open Science Framework	doi:10.17605/OSF.IO/AFZ2W	https://doi.org/10.17605/OSF.IO/AFZ2W	male	hanoi	job status; marital status
Participants	Data Collection	Data and Materials	m01672	doi:10.17605/OSF.IO/AFZ2W	Open Science Framework	doi:10.17605/OSF.IO/AFZ2W	https://doi.org/10.17605/OSF.IO/AFZ2W	male	hanam	job status; marital status
Participants	Data Collection	Data and Materials	m01673	doi:10.17605/OSF.IO/AFZ2W	Open Science Framework	doi:10.17605/OSF.IO/AFZ2W	https://doi.org/10.17605/OSF.IO/AFZ2W	female	hanoi	job status; marital status
Participants	Data Collection	Data and Materials	m01674	doi:10.17605/OSF.IO/AFZ2W	Open Science Framework	doi:10.17605/OSF.IO/AFZ2W	https://doi.org/10.17605/OSF.IO/AFZ2W	male	hungyen	job status; marital status
Participants	Data Collection	Data and Materials	m01675	doi:10.17605/OSF.IO/AFZ2W	Open Science Framework	doi:10.17605/OSF.IO/AFZ2W	https://doi.org/10.17605/OSF.IO/AFZ2W	female	hanoi	job status; marital status
Participants	Data Collection	Data and Materials	m01676	doi:10.17605/OSF.IO/AFZ2W	Open Science Framework	doi:10.17605/OSF.IO/AFZ2W	https://doi.org/10.17605/OSF.IO/AFZ2W	female	hanoi	job status; marital status
Participants	Data Collection	Data and Materials	m01677	doi:10.17605/OSF.IO/AFZ2W	Open Science Framework	doi:10.17605/OSF.IO/AFZ2W	https://doi.org/10.17605/OSF.IO/AFZ2W	male	hanoi	job status; marital status
Participants	Data Collection	Data and Materials	m01678	doi:10.17605/OSF.IO/AFZ2W	Open Science Framework	doi:10.17605/OSF.IO/AFZ2W	https://doi.org/10.17605/OSF.IO/AFZ2W	male	hanoi	job status; marital status
Participants	Data Collection	Data and Materials	m01679	doi:10.17605/OSF.IO/AFZ2W	Open Science Framework	doi:10.17605/OSF.IO/AFZ2W	https://doi.org/10.17605/OSF.IO/AFZ2W	female	vinhphuc	job status; marital status
Participants	Data Collection	Data and Materials	m01680	doi:10.17605/OSF.IO/AFZ2W	Open Science Framework	doi:10.17605/OSF.IO/AFZ2W	https://doi.org/10.17605/OSF.IO/AFZ2W	female	hanoi	job status; marital status
Participants	Data Collection	Data and Materials	m01681	doi:10.17605/OSF.IO/AFZ2W	Open Science Framework	doi:10.17605/OSF.IO/AFZ2W	https://doi.org/10.17605/OSF.IO/AFZ2W	male	hanam	job status; marital status
Participants	Data Collection	Data and Materials	m01682	doi:10.17605/OSF.IO/AFZ2W	Open Science Framework	doi:10.17605/OSF.IO/AFZ2W	https://doi.org/10.17605/OSF.IO/AFZ2W	female	hanoi	job status; marital status
Participants	Data Collection	Data and Materials	m01683	doi:10.17605/OSF.IO/AFZ2W	Open Science Framework	doi:10.17605/OSF.IO/AFZ2W	https://doi.org/10.17605/OSF.IO/AFZ2W	female	hanoi	job status; marital status
Participants	Data Collection	Data and Materials	m01684	doi:10.17605/OSF.IO/AFZ2W	Open Science Framework	doi:10.17605/OSF.IO/AFZ2W	https://doi.org/10.17605/OSF.IO/AFZ2W	male	hanoi	job status; marital status
Participants	Data Collection	Data and Materials	m01685	doi:10.17605/OSF.IO/AFZ2W	Open Science Framework	doi:10.17605/OSF.IO/AFZ2W	https://doi.org/10.17605/OSF.IO/AFZ2W	female	hanoi	job status; marital status
Participants	Data Collection	Data and Materials	m01686	doi:10.17605/OSF.IO/AFZ2W	Open Science Framework	doi:10.17605/OSF.IO/AFZ2W	https://doi.org/10.17605/OSF.IO/AFZ2W	female	hanoi	job status; marital status
Participants	Data Collection	Data and Materials	m01687	doi:10.17605/OSF.IO/AFZ2W	Open Science Framework	doi:10.17605/OSF.IO/AFZ2W	https://doi.org/10.17605/OSF.IO/AFZ2W	female	hanoi	job status; marital status
Participants	Data Collection	Data and Materials	m01688	doi:10.17605/OSF.IO/AFZ2W	Open Science Framework	doi:10.17605/OSF.IO/AFZ2W	https://doi.org/10.17605/OSF.IO/AFZ2W	female	hanoi	job status; marital status
Participants	Data Collection	Data and Materials	m01689	doi:10.17605/OSF.IO/AFZ2W	Open Science Framework	doi:10.17605/OSF.IO/AFZ2W	https://doi.org/10.17605/OSF.IO/AFZ2W	male	hanoi	job status; marital status
Participants	Data Collection	Data and Materials	m01690	doi:10.17605/OSF.IO/AFZ2W	Open Science Framework	doi:10.17605/OSF.IO/AFZ2W	https://doi.org/10.17605/OSF.IO/AFZ2W	female	hanoi	job status; marital status
Participants	Data Collection	Data and Materials	m01691	doi:10.17605/OSF.IO/AFZ2W	Open Science Framework	doi:10.17605/OSF.IO/AFZ2W	https://doi.org/10.17605/OSF.IO/AFZ2W	male	hanoi	job status; marital status
Participants	Data Collection	Data and Materials	m01692	doi:10.17605/OSF.IO/AFZ2W	Open Science Framework	doi:10.17605/OSF.IO/AFZ2W	https://doi.org/10.17605/OSF.IO/AFZ2W	female	hanoi	job status; marital status
Participants	Data Collection	Data and Materials	m01693	doi:10.17605/OSF.IO/AFZ2W	Open Science Framework	doi:10.17605/OSF.IO/AFZ2W	https://doi.org/10.17605/OSF.IO/AFZ2W	male	hanoi	job status; marital status
Participants	Data Collection	Data and Materials	m01694	doi:10.17605/OSF.IO/AFZ2W	Open Science Framework	doi:10.17605/OSF.IO/AFZ2W	https://doi.org/10.17605/OSF.IO/AFZ2W	female	hanoi	job status; marital status
Participants	Data Collection	Data and Materials	m01695	doi:10.17605/OSF.IO/AFZ2W	Open Science Framework	doi:10.17605/OSF.IO/AFZ2W	https://doi.org/10.17605/OSF.IO/AFZ2W	male	hanoi	job status; marital status
Participants	Data Collection	Data and Materials	m01696	doi:10.17605/OSF.IO/AFZ2W	Open Science Framework	doi:10.17605/OSF.IO/AFZ2W	https://doi.org/10.17605/OSF.IO/AFZ2W	male	hanoi	job status; marital status
Participants	Data Collection	Data and Materials	m01697	doi:10.17605/OSF.IO/AFZ2W	Open Science Framework	doi:10.17605/OSF.IO/AFZ2W	https://doi.org/10.17605/OSF.IO/AFZ2W	female	hanam	job status; marital status
Participants	Data Collection	Data and Materials	m01698	doi:10.17605/OSF.IO/AFZ2W	Open Science Framework	doi:10.17605/OSF.IO/AFZ2W	https://doi.org/10.17605/OSF.IO/AFZ2W	female	hanoi	job status; marital status
Participants	Data Collection	Data and Materials	m01699	doi:10.17605/OSF.IO/AFZ2W	Open Science Framework	doi:10.17605/OSF.IO/AFZ2W	https://doi.org/10.17605/OSF.IO/AFZ2W	female	hanoi	job status; marital status
Participants	Data Collection	Data and Materials	m01700	doi:10.17605/OSF.IO/AFZ2W	Open Science Framework	doi:10.17605/OSF.IO/AFZ2W	https://doi.org/10.17605/OSF.IO/AFZ2W	female	hanoi	job status; marital status
Participants	Data Collection	Data and Materials	m01701	doi:10.17605/OSF.IO/AFZ2W	Open Science Framework	doi:10.17605/OSF.IO/AFZ2W	https://doi.org/10.17605/OSF.IO/AFZ2W	male	hanoi	job status; marital status
Participants	Data Collection	Data and Materials	m01702	doi:10.17605/OSF.IO/AFZ2W	Open Science Framework	doi:10.17605/OSF.IO/AFZ2W	https://doi.org/10.17605/OSF.IO/AFZ2W	female	hanoi	job status; marital status
Participants	Data Collection	Data and Materials	m01703	doi:10.17605/OSF.IO/AFZ2W	Open Science Framework	doi:10.17605/OSF.IO/AFZ2W	https://doi.org/10.17605/OSF.IO/AFZ2W	female	hanoi	job status; marital status
Participants	Data Collection	Data and Materials	m01704	doi:10.17605/OSF.IO/AFZ2W	Open Science Framework	doi:10.17605/OSF.IO/AFZ2W	https://doi.org/10.17605/OSF.IO/AFZ2W	female	hanoi	job status; marital status
Participants	Data Collection	Data and Materials	m01705	doi:10.17605/OSF.IO/AFZ2W	Open Science Framework	doi:10.17605/OSF.IO/AFZ2W	https://doi.org/10.17605/OSF.IO/AFZ2W	male	hanoi	job status; marital status
Participants	Data Collection	Data and Materials	m01706	doi:10.17605/OSF.IO/AFZ2W	Open Science Framework	doi:10.17605/OSF.IO/AFZ2W	https://doi.org/10.17605/OSF.IO/AFZ2W	female	hanoi	job status; marital status
Participants	Data Collection	Data and Materials	m01707	doi:10.17605/OSF.IO/AFZ2W	Open Science Framework	doi:10.17605/OSF.IO/AFZ2W	https://doi.org/10.17605/OSF.IO/AFZ2W	female	hanoi	job status; marital status
Participants	Data Collection	Data and Materials	m01708	doi:10.17605/OSF.IO/AFZ2W	Open Science Framework	doi:10.17605/OSF.IO/AFZ2W	https://doi.org/10.17605/OSF.IO/AFZ2W	male	hanoi	job status; marital status
Participants	Data Collection	Data and Materials	m01709	doi:10.17605/OSF.IO/AFZ2W	Open Science Framework	doi:10.17605/OSF.IO/AFZ2W	https://doi.org/10.17605/OSF.IO/AFZ2W	female	hanoi	job status; marital status
Participants	Data Collection	Data and Materials	m01710	doi:10.17605/OSF.IO/AFZ2W	Open Science Framework	doi:10.17605/OSF.IO/AFZ2W	https://doi.org/10.17605/OSF.IO/AFZ2W	female	hanoi	job status; marital status
Participants	Data Collection	Data and Materials	m01711	doi:10.17605/OSF.IO/AFZ2W	Open Science Framework	doi:10.17605/OSF.IO/AFZ2W	https://doi.org/10.17605/OSF.IO/AFZ2W	female	hanam	job status; marital status
Participants	Data Collection	Data and Materials	m01712	doi:10.17605/OSF.IO/AFZ2W	Open Science Framework	doi:10.17605/OSF.IO/AFZ2W	https://doi.org/10.17605/OSF.IO/AFZ2W	male	hanoi	job status; marital status
Participants	Data Collection	Data and Materials	m01713	doi:10.17605/OSF.IO/AFZ2W	Open Science Framework	doi:10.17605/OSF.IO/AFZ2W	https://doi.org/10.17605/OSF.IO/AFZ2W	male	hanoi	job status; marital status
Participants	Data Collection	Data and Materials	m01714	doi:10.17605/OSF.IO/AFZ2W	Open Science Framework	doi:10.17605/OSF.IO/AFZ2W	https://doi.org/10.17605/OSF.IO/AFZ2W	female	hanoi	job status; marital status
Participants	Data Collection	Data and Materials	m01715	doi:10.17605/OSF.IO/AFZ2W	Open Science Framework	doi:10.17605/OSF.IO/AFZ2W	https://doi.org/10.17605/OSF.IO/AFZ2W	male	hanoi	job status; marital status
Participants	Data Collection	Data and Materials	m01716	doi:10.17605/OSF.IO/AFZ2W	Open Science Framework	doi:10.17605/OSF.IO/AFZ2W	https://doi.org/10.17605/OSF.IO/AFZ2W	male	hanoi	job status; marital status
Participants	Data Collection	Data and Materials	m01717	doi:10.17605/OSF.IO/AFZ2W	Open Science Framework	doi:10.17605/OSF.IO/AFZ2W	https://doi.org/10.17605/OSF.IO/AFZ2W	male	hanoi	job status; marital status
Participants	Data Collection	Data and Materials	m01718	doi:10.17605/OSF.IO/AFZ2W	Open Science Framework	doi:10.17605/OSF.IO/AFZ2W	https://doi.org/10.17605/OSF.IO/AFZ2W	female	hanoi	job status; marital status
Participants	Data Collection	Data and Materials	m01719	doi:10.17605/OSF.IO/AFZ2W	Open Science Framework	doi:10.17605/OSF.IO/AFZ2W	https://doi.org/10.17605/OSF.IO/AFZ2W	female	hanoi	job status; marital status
Participants	Data Collection	Data and Materials	m01720	doi:10.17605/OSF.IO/AFZ2W	Open Science Framework	doi:10.17605/OSF.IO/AFZ2W	https://doi.org/10.17605/OSF.IO/AFZ2W	male	hanoi	job status; marital status
Participants	Data Collection	Data and Materials	m01721	doi:10.17605/OSF.IO/AFZ2W	Open Science Framework	doi:10.17605/OSF.IO/AFZ2W	https://doi.org/10.17605/OSF.IO/AFZ2W	male	hanam	job status; marital status
Participants	Data Collection	Data and Materials	m01722	doi:10.17605/OSF.IO/AFZ2W	Open Science Framework	doi:10.17605/OSF.IO/AFZ2W	https://doi.org/10.17605/OSF.IO/AFZ2W	male	hanoi	job status; marital status
Participants	Data Collection	Data and Materials	m01723	doi:10.17605/OSF.IO/AFZ2W	Open Science Framework	doi:10.17605/OSF.IO/AFZ2W	https://doi.org/10.17605/OSF.IO/AFZ2W	male	hanoi	job status; marital status
Participants	Data Collection	Data and Materials	m01724	doi:10.17605/OSF.IO/AFZ2W	Open Science Framework	doi:10.17605/OSF.IO/AFZ2W	https://doi.org/10.17605/OSF.IO/AFZ2W	male	hanoi	job status; marital status
Participants	Data Collection	Data and Materials	m01725	doi:10.17605/OSF.IO/AFZ2W	Open Science Framework	doi:10.17605/OSF.IO/AFZ2W	https://doi.org/10.17605/OSF.IO/AFZ2W	male	hanoi	job status; marital status
Participants	Data Collection	Data and Materials	m01726	doi:10.17605/OSF.IO/AFZ2W	Open Science Framework	doi:10.17605/OSF.IO/AFZ2W	https://doi.org/10.17605/OSF.IO/AFZ2W	female	hanoi	job status; marital status
Participants	Data Collection	Data and Materials	m01727	doi:10.17605/OSF.IO/AFZ2W	Open Science Framework	doi:10.17605/OSF.IO/AFZ2W	https://doi.org/10.17605/OSF.IO/AFZ2W	female	hanoi	job status; marital status
Participants	Data Collection	Data and Materials	m01728	doi:10.17605/OSF.IO/AFZ2W	Open Science Framework	doi:10.17605/OSF.IO/AFZ2W	https://doi.org/10.17605/OSF.IO/AFZ2W	female	hanoi	job status; marital status
Participants	Data Collection	Data and Materials	m01729	doi:10.17605/OSF.IO/AFZ2W	Open Science Framework	doi:10.17605/OSF.IO/AFZ2W	https://doi.org/10.17605/OSF.IO/AFZ2W	female	hanoi	job status; marital status
Participants	Data Collection	Data and Materials	m01730	doi:10.17605/OSF.IO/AFZ2W	Open Science Framework	doi:10.17605/OSF.IO/AFZ2W	https://doi.org/10.17605/OSF.IO/AFZ2W	female	hanoi	job status; marital status
Participants	Data Collection	Data and Materials	m01731	doi:10.17605/OSF.IO/AFZ2W	Open Science Framework	doi:10.17605/OSF.IO/AFZ2W	https://doi.org/10.17605/OSF.IO/AFZ2W	female	hanoi	job status; marital status
Participants	Data Collection	Data and Materials	m01732	doi:10.17605/OSF.IO/AFZ2W	Open Science Framework	doi:10.17605/OSF.IO/AFZ2W	https://doi.org/10.17605/OSF.IO/AFZ2W	female	hanoi	job status; marital status
Participants	Data Collection	Data and Materials	m01733	doi:10.17605/OSF.IO/AFZ2W	Open Science Framework	doi:10.17605/OSF.IO/AFZ2W	https://doi.org/10.17605/OSF.IO/AFZ2W	female	hanoi	job status; marital status
Participants	Data Collection	Data and Materials	m01734	doi:10.17605/OSF.IO/AFZ2W	Open Science Framework	doi:10.17605/OSF.IO/AFZ2W	https://doi.org/10.17605/OSF.IO/AFZ2W	male	hanoi	job status; marital status
Participants	Data Collection	Data and Materials	m01735	doi:10.17605/OSF.IO/AFZ2W	Open Science Framework	doi:10.17605/OSF.IO/AFZ2W	https://doi.org/10.17605/OSF.IO/AFZ2W	female	hanoi	job status; marital status
Participants	Data Collection	Data and Materials	m01736	doi:10.17605/OSF.IO/AFZ2W	Open Science Framework	doi:10.17605/OSF.IO/AFZ2W	https://doi.org/10.17605/OSF.IO/AFZ2W	male	hanoi	job status; marital status
Participants	Data Collection	Data and Materials	m01737	doi:10.17605/OSF.IO/AFZ2W	Open Science Framework	doi:10.17605/OSF.IO/AFZ2W	https://doi.org/10.17605/OSF.IO/AFZ2W	female	hanoi	job status; marital status
Participants	Data Collection	Data and Materials	m01738	doi:10.17605/OSF.IO/AFZ2W	Open Science Framework	doi:10.17605/OSF.IO/AFZ2W	https://doi.org/10.17605/OSF.IO/AFZ2W	female	hanoi	job status; marital status
Participants	Data Collection	Data and Materials	m01739	doi:10.17605/OSF.IO/AFZ2W	Open Science Framework	doi:10.17605/OSF.IO/AFZ2W	https://doi.org/10.17605/OSF.IO/AFZ2W	male	hanoi	job status; marital status
Participants	Data Collection	Data and Materials	m01740	doi:10.17605/OSF.IO/AFZ2W	Open Science Framework	doi:10.17605/OSF.IO/AFZ2W	https://doi.org/10.17605/OSF.IO/AFZ2W	male	bacgiang	job status; marital status
Participants	Data Collection	Data and Materials	m01741	doi:10.17605/OSF.IO/AFZ2W	Open Science Framework	doi:10.17605/OSF.IO/AFZ2W	https://doi.org/10.17605/OSF.IO/AFZ2W	female	hanoi	job status; marital status
Participants	Data Collection	Data and Materials	m01742	doi:10.17605/OSF.IO/AFZ2W	Open Science Framework	doi:10.17605/OSF.IO/AFZ2W	https://doi.org/10.17605/OSF.IO/AFZ2W	female	hungyen	job status; marital status
Participants	Data Collection	Data and Materials	m01743	doi:10.17605/OSF.IO/AFZ2W	Open Science Framework	doi:10.17605/OSF.IO/AFZ2W	https://doi.org/10.17605/OSF.IO/AFZ2W	male	hanoi	job status; marital status
Participants	Data Collection	Data and Materials	m01744	doi:10.17605/OSF.IO/AFZ2W	Open Science Framework	doi:10.17605/OSF.IO/AFZ2W	https://doi.org/10.17605/OSF.IO/AFZ2W	male	hanoi	job status; marital status
Participants	Data Collection	Data and Materials	m01745	doi:10.17605/OSF.IO/AFZ2W	Open Science Framework	doi:10.17605/OSF.IO/AFZ2W	https://doi.org/10.17605/OSF.IO/AFZ2W	female	hanoi	job status; marital status
Participants	Data Collection	Data and Materials	m01746	doi:10.17605/OSF.IO/AFZ2W	Open Science Framework	doi:10.17605/OSF.IO/AFZ2W	https://doi.org/10.17605/OSF.IO/AFZ2W	female	hanoi	job status; marital status
Participants	Data Collection	Data and Materials	m01747	doi:10.17605/OSF.IO/AFZ2W	Open Science Framework	doi:10.17605/OSF.IO/AFZ2W	https://doi.org/10.17605/OSF.IO/AFZ2W	male	hanoi	job status; marital status
Participants	Data Collection	Data and Materials	m01748	doi:10.17605/OSF.IO/AFZ2W	Open Science Framework	doi:10.17605/OSF.IO/AFZ2W	https://doi.org/10.17605/OSF.IO/AFZ2W	female	hanoi	job status; marital status
Participants	Data Collection	Data and Materials	m01749	doi:10.17605/OSF.IO/AFZ2W	Open Science Framework	doi:10.17605/OSF.IO/AFZ2W	https://doi.org/10.17605/OSF.IO/AFZ2W	male	hanoi	job status; marital status
Participants	Data Collection	Data and Materials	m01750	doi:10.17605/OSF.IO/AFZ2W	Open Science Framework	doi:10.17605/OSF.IO/AFZ2W	https://doi.org/10.17605/OSF.IO/AFZ2W	female	hanoi	job status; marital status
Participants	Data Collection	Data and Materials	m01751	doi:10.17605/OSF.IO/AFZ2W	Open Science Framework	doi:10.17605/OSF.IO/AFZ2W	https://doi.org/10.17605/OSF.IO/AFZ2W	male	hanoi	job status; marital status
Participants	Data Collection	Data and Materials	m01752	doi:10.17605/OSF.IO/AFZ2W	Open Science Framework	doi:10.17605/OSF.IO/AFZ2W	https://doi.org/10.17605/OSF.IO/AFZ2W	male	hanoi	job status; marital status
Participants	Data Collection	Data and Materials	m01753	doi:10.17605/OSF.IO/AFZ2W	Open Science Framework	doi:10.17605/OSF.IO/AFZ2W	https://doi.org/10.17605/OSF.IO/AFZ2W	female	hanoi	job status; marital status
Participants	Data Collection	Data and Materials	m01754	doi:10.17605/OSF.IO/AFZ2W	Open Science Framework	doi:10.17605/OSF.IO/AFZ2W	https://doi.org/10.17605/OSF.IO/AFZ2W	male	hanoi	job status; marital status
Participants	Data Collection	Data and Materials	m01755	doi:10.17605/OSF.IO/AFZ2W	Open Science Framework	doi:10.17605/OSF.IO/AFZ2W	https://doi.org/10.17605/OSF.IO/AFZ2W	female	hanoi	job status; marital status
Participants	Data Collection	Data and Materials	m01756	doi:10.17605/OSF.IO/AFZ2W	Open Science Framework	doi:10.17605/OSF.IO/AFZ2W	https://doi.org/10.17605/OSF.IO/AFZ2W	male	hanoi	job status; marital status
Participants	Data Collection	Data and Materials	m01757	doi:10.17605/OSF.IO/AFZ2W	Open Science Framework	doi:10.17605/OSF.IO/AFZ2W	https://doi.org/10.17605/OSF.IO/AFZ2W	female	hanoi	job status; marital status
Participants	Data Collection	Data and Materials	m01758	doi:10.17605/OSF.IO/AFZ2W	Open Science Framework	doi:10.17605/OSF.IO/AFZ2W	https://doi.org/10.17605/OSF.IO/AFZ2W	male	hanoi	job status; marital status
Participants	Data Collection	Data and Materials	m01759	doi:10.17605/OSF.IO/AFZ2W	Open Science Framework	doi:10.17605/OSF.IO/AFZ2W	https://doi.org/10.17605/OSF.IO/AFZ2W	male	hanoi	job status; marital status
Participants	Data Collection	Data and Materials	m01760	doi:10.17605/OSF.IO/AFZ2W	Open Science Framework	doi:10.17605/OSF.IO/AFZ2W	https://doi.org/10.17605/OSF.IO/AFZ2W	female	hanoi	job status; marital status
Participants	Data Collection	Data and Materials	m01761	doi:10.17605/OSF.IO/AFZ2W	Open Science Framework	doi:10.17605/OSF.IO/AFZ2W	https://doi.org/10.17605/OSF.IO/AFZ2W	female	hanoi	job status; marital status
Participants	Data Collection	Data and Materials	m01762	doi:10.17605/OSF.IO/AFZ2W	Open Science Framework	doi:10.17605/OSF.IO/AFZ2W	https://doi.org/10.17605/OSF.IO/AFZ2W	female	hanoi	job status; marital status
Participants	Data Collection	Data and Materials	m01763	doi:10.17605/OSF.IO/AFZ2W	Open Science Framework	doi:10.17605/OSF.IO/AFZ2W	https://doi.org/10.17605/OSF.IO/AFZ2W	female	hanoi	job status; marital status
Participants	Data Collection	Data and Materials	m01764	doi:10.17605/OSF.IO/AFZ2W	Open Science Framework	doi:10.17605/OSF.IO/AFZ2W	https://doi.org/10.17605/OSF.IO/AFZ2W	female	hanoi	job status; marital status
Participants	Data Collection	Data and Materials	m01765	doi:10.17605/OSF.IO/AFZ2W	Open Science Framework	doi:10.17605/OSF.IO/AFZ2W	https://doi.org/10.17605/OSF.IO/AFZ2W	male	hanoi	job status; marital status
Participants	Data Collection	Data and Materials	m01766	doi:10.17605/OSF.IO/AFZ2W	Open Science Framework	doi:10.17605/OSF.IO/AFZ2W	https://doi.org/10.17605/OSF.IO/AFZ2W	female	hanoi	job status; marital status
Participants	Data Collection	Data and Materials	m01767	doi:10.17605/OSF.IO/AFZ2W	Open Science Framework	doi:10.17605/OSF.IO/AFZ2W	https://doi.org/10.17605/OSF.IO/AFZ2W	female	hanoi	job status; marital status
Participants	Data Collection	Data and Materials	m01768	doi:10.17605/OSF.IO/AFZ2W	Open Science Framework	doi:10.17605/OSF.IO/AFZ2W	https://doi.org/10.17605/OSF.IO/AFZ2W	female	hanoi	job status; marital status
Participants	Data Collection	Data and Materials	m01769	doi:10.17605/OSF.IO/AFZ2W	Open Science Framework	doi:10.17605/OSF.IO/AFZ2W	https://doi.org/10.17605/OSF.IO/AFZ2W	female	hanoi	job status; marital status
Participants	Data Collection	Data and Materials	m01770	doi:10.17605/OSF.IO/AFZ2W	Open Science Framework	doi:10.17605/OSF.IO/AFZ2W	https://doi.org/10.17605/OSF.IO/AFZ2W	female	hanoi	job status; marital status
Participants	Data Collection	Data and Materials	m01771	doi:10.17605/OSF.IO/AFZ2W	Open Science Framework	doi:10.17605/OSF.IO/AFZ2W	https://doi.org/10.17605/OSF.IO/AFZ2W	female	hanoi	job status; marital status
Participants	Data Collection	Data and Materials	m01772	doi:10.17605/OSF.IO/AFZ2W	Open Science Framework	doi:10.17605/OSF.IO/AFZ2W	https://doi.org/10.17605/OSF.IO/AFZ2W	female	hanoi	job status; marital status
Participants	Data Collection	Data and Materials	m01773	doi:10.17605/OSF.IO/AFZ2W	Open Science Framework	doi:10.17605/OSF.IO/AFZ2W	https://doi.org/10.17605/OSF.IO/AFZ2W	female	hanoi	job status; marital status
Participants	Data Collection	Data and Materials	m01774	doi:10.17605/OSF.IO/AFZ2W	Open Science Framework	doi:10.17605/OSF.IO/AFZ2W	https://doi.org/10.17605/OSF.IO/AFZ2W	female	thanhhoa	job status; marital status
Participants	Data Collection	Data and Materials	m01775	doi:10.17605/OSF.IO/AFZ2W	Open Science Framework	doi:10.17605/OSF.IO/AFZ2W	https://doi.org/10.17605/OSF.IO/AFZ2W	male	hanoi	job status; marital status
Participants	Data Collection	Data and Materials	m01776	doi:10.17605/OSF.IO/AFZ2W	Open Science Framework	doi:10.17605/OSF.IO/AFZ2W	https://doi.org/10.17605/OSF.IO/AFZ2W	female	hanoi	job status; marital status
Participants	Data Collection	Data and Materials	m01777	doi:10.17605/OSF.IO/AFZ2W	Open Science Framework	doi:10.17605/OSF.IO/AFZ2W	https://doi.org/10.17605/OSF.IO/AFZ2W	male	hanoi	job status; marital status
Participants	Data Collection	Data and Materials	m01778	doi:10.17605/OSF.IO/AFZ2W	Open Science Framework	doi:10.17605/OSF.IO/AFZ2W	https://doi.org/10.17605/OSF.IO/AFZ2W	female	haiduong	job status; marital status
Participants	Data Collection	Data and Materials	m01779	doi:10.17605/OSF.IO/AFZ2W	Open Science Framework	doi:10.17605/OSF.IO/AFZ2W	https://doi.org/10.17605/OSF.IO/AFZ2W	female	thanhhoa	job status; marital status
Participants	Data Collection	Data and Materials	m01780	doi:10.17605/OSF.IO/AFZ2W	Open Science Framework	doi:10.17605/OSF.IO/AFZ2W	https://doi.org/10.17605/OSF.IO/AFZ2W	female	hanoi	job status; marital status
Participants	Data Collection	Data and Materials	m01781	doi:10.17605/OSF.IO/AFZ2W	Open Science Framework	doi:10.17605/OSF.IO/AFZ2W	https://doi.org/10.17605/OSF.IO/AFZ2W	female	hanoi	job status; marital status
Participants	Data Collection	Data and Materials	m01782	doi:10.17605/OSF.IO/AFZ2W	Open Science Framework	doi:10.17605/OSF.IO/AFZ2W	https://doi.org/10.17605/OSF.IO/AFZ2W	female	hanoi	job status; marital status
Participants	Data Collection	Data and Materials	m01783	doi:10.17605/OSF.IO/AFZ2W	Open Science Framework	doi:10.17605/OSF.IO/AFZ2W	https://doi.org/10.17605/OSF.IO/AFZ2W	female	hanoi	job status; marital status
Participants	Data Collection	Data and Materials	m01784	doi:10.17605/OSF.IO/AFZ2W	Open Science Framework	doi:10.17605/OSF.IO/AFZ2W	https://doi.org/10.17605/OSF.IO/AFZ2W	female	hanoi	job status; marital status
Participants	Data Collection	Data and Materials	m01785	doi:10.17605/OSF.IO/AFZ2W	Open Science Framework	doi:10.17605/OSF.IO/AFZ2W	https://doi.org/10.17605/OSF.IO/AFZ2W	male	hanoi	job status; marital status
Participants	Data Collection	Data and Materials	m01786	doi:10.17605/OSF.IO/AFZ2W	Open Science Framework	doi:10.17605/OSF.IO/AFZ2W	https://doi.org/10.17605/OSF.IO/AFZ2W	male	hanoi	job status; marital status
Participants	Data Collection	Data and Materials	m01787	doi:10.17605/OSF.IO/AFZ2W	Open Science Framework	doi:10.17605/OSF.IO/AFZ2W	https://doi.org/10.17605/OSF.IO/AFZ2W	female	hanoi	job status; marital status
Participants	Data Collection	Data and Materials	m01788	doi:10.17605/OSF.IO/AFZ2W	Open Science Framework	doi:10.17605/OSF.IO/AFZ2W	https://doi.org/10.17605/OSF.IO/AFZ2W	male	hanoi	job status; marital status
Participants	Data Collection	Data and Materials	m01789	doi:10.17605/OSF.IO/AFZ2W	Open Science Framework	doi:10.17605/OSF.IO/AFZ2W	https://doi.org/10.17605/OSF.IO/AFZ2W	female	hanoi	job status; marital status
Participants	Data Collection	Data and Materials	m01790	doi:10.17605/OSF.IO/AFZ2W	Open Science Framework	doi:10.17605/OSF.IO/AFZ2W	https://doi.org/10.17605/OSF.IO/AFZ2W	male	hanoi	job status; marital status
Participants	Data Collection	Data and Materials	m01791	doi:10.17605/OSF.IO/AFZ2W	Open Science Framework	doi:10.17605/OSF.IO/AFZ2W	https://doi.org/10.17605/OSF.IO/AFZ2W	female	hanoi	job status; marital status
Participants	Data Collection	Data and Materials	m01792	doi:10.17605/OSF.IO/AFZ2W	Open Science Framework	doi:10.17605/OSF.IO/AFZ2W	https://doi.org/10.17605/OSF.IO/AFZ2W	female	vinhphuc	job status; marital status
Participants	Data Collection	Data and Materials	m01793	doi:10.17605/OSF.IO/AFZ2W	Open Science Framework	doi:10.17605/OSF.IO/AFZ2W	https://doi.org/10.17605/OSF.IO/AFZ2W	female	hanoi	job status; marital status
Participants	Data Collection	Data and Materials	m01794	doi:10.17605/OSF.IO/AFZ2W	Open Science Framework	doi:10.17605/OSF.IO/AFZ2W	https://doi.org/10.17605/OSF.IO/AFZ2W	female	hanoi	job status; marital status
Participants	Data Collection	Data and Materials	m01795	doi:10.17605/OSF.IO/AFZ2W	Open Science Framework	doi:10.17605/OSF.IO/AFZ2W	https://doi.org/10.17605/OSF.IO/AFZ2W	female	hanoi	job status; marital status
Participants	Data Collection	Data and Materials	m01796	doi:10.17605/OSF.IO/AFZ2W	Open Science Framework	doi:10.17605/OSF.IO/AFZ2W	https://doi.org/10.17605/OSF.IO/AFZ2W	female	hanoi	job status; marital status
Participants	Data Collection	Data and Materials	m01797	doi:10.17605/OSF.IO/AFZ2W	Open Science Framework	doi:10.17605/OSF.IO/AFZ2W	https://doi.org/10.17605/OSF.IO/AFZ2W	male	hanoi	job status; marital status
Participants	Data Collection	Data and Materials	m01798	doi:10.17605/OSF.IO/AFZ2W	Open Science Framework	doi:10.17605/OSF.IO/AFZ2W	https://doi.org/10.17605/OSF.IO/AFZ2W	male	hanoi	job status; marital status
Participants	Data Collection	Data and Materials	m01799	doi:10.17605/OSF.IO/AFZ2W	Open Science Framework	doi:10.17605/OSF.IO/AFZ2W	https://doi.org/10.17605/OSF.IO/AFZ2W	female	hanoi	job status; marital status
Participants	Data Collection	Data and Materials	m01800	doi:10.17605/OSF.IO/AFZ2W	Open Science Framework	doi:10.17605/OSF.IO/AFZ2W	https://doi.org/10.17605/OSF.IO/AFZ2W	female	hanoi	job status; marital status
Participants	Data Collection	Data and Materials	m01801	doi:10.17605/OSF.IO/AFZ2W	Open Science Framework	doi:10.17605/OSF.IO/AFZ2W	https://doi.org/10.17605/OSF.IO/AFZ2W	female	hanoi	job status; marital status
Participants	Data Collection	Data and Materials	m01802	doi:10.17605/OSF.IO/AFZ2W	Open Science Framework	doi:10.17605/OSF.IO/AFZ2W	https://doi.org/10.17605/OSF.IO/AFZ2W	female	hanoi	job status; marital status
Participants	Data Collection	Data and Materials	m01803	doi:10.17605/OSF.IO/AFZ2W	Open Science Framework	doi:10.17605/OSF.IO/AFZ2W	https://doi.org/10.17605/OSF.IO/AFZ2W	female	hanoi	job status; marital status
Participants	Data Collection	Data and Materials	m01804	doi:10.17605/OSF.IO/AFZ2W	Open Science Framework	doi:10.17605/OSF.IO/AFZ2W	https://doi.org/10.17605/OSF.IO/AFZ2W	male	hanoi	job status; marital status
Participants	Data Collection	Data and Materials	m01805	doi:10.17605/OSF.IO/AFZ2W	Open Science Framework	doi:10.17605/OSF.IO/AFZ2W	https://doi.org/10.17605/OSF.IO/AFZ2W	male	hanoi	job status; marital status
Participants	Data Collection	Data and Materials	m01806	doi:10.17605/OSF.IO/AFZ2W	Open Science Framework	doi:10.17605/OSF.IO/AFZ2W	https://doi.org/10.17605/OSF.IO/AFZ2W	female	hanoi	job status; marital status
Participants	Data Collection	Data and Materials	m01807	doi:10.17605/OSF.IO/AFZ2W	Open Science Framework	doi:10.17605/OSF.IO/AFZ2W	https://doi.org/10.17605/OSF.IO/AFZ2W	female	hanoi	job status; marital status
Participants	Data Collection	Data and Materials	m01808	doi:10.17605/OSF.IO/AFZ2W	Open Science Framework	doi:10.17605/OSF.IO/AFZ2W	https://doi.org/10.17605/OSF.IO/AFZ2W	male	hanoi	job status; marital status
Participants	Data Collection	Data and Materials	m01809	doi:10.17605/OSF.IO/AFZ2W	Open Science Framework	doi:10.17605/OSF.IO/AFZ2W	https://doi.org/10.17605/OSF.IO/AFZ2W	female	hanoi	job status; marital status
Participants	Data Collection	Data and Materials	m01810	doi:10.17605/OSF.IO/AFZ2W	Open Science Framework	doi:10.17605/OSF.IO/AFZ2W	https://doi.org/10.17605/OSF.IO/AFZ2W	male	hanoi	job status; marital status
Participants	Data Collection	Data and Materials	m01811	doi:10.17605/OSF.IO/AFZ2W	Open Science Framework	doi:10.17605/OSF.IO/AFZ2W	https://doi.org/10.17605/OSF.IO/AFZ2W	female	hanoi	job status; marital status
Participants	Data Collection	Data and Materials	m01812	doi:10.17605/OSF.IO/AFZ2W	Open Science Framework	doi:10.17605/OSF.IO/AFZ2W	https://doi.org/10.17605/OSF.IO/AFZ2W	female		job status; marital status
Participants	Data Collection	Data and Materials	m01813	doi:10.17605/OSF.IO/AFZ2W	Open Science Framework	doi:10.17605/OSF.IO/AFZ2W	https://doi.org/10.17605/OSF.IO/AFZ2W	male	hanoi	job status; marital status
Participants	Data Collection	Data and Materials	m01814	doi:10.17605/OSF.IO/AFZ2W	Open Science Framework	doi:10.17605/OSF.IO/AFZ2W	https://doi.org/10.17605/OSF.IO/AFZ2W	female	hanoi	job status; marital status
Participants	Data Collection	Data and Materials	m01815	doi:10.17605/OSF.IO/AFZ2W	Open Science Framework	doi:10.17605/OSF.IO/AFZ2W	https://doi.org/10.17605/OSF.IO/AFZ2W	female	bacgiang	job status; marital status
Participants	Data Collection	Data and Materials	m01816	doi:10.17605/OSF.IO/AFZ2W	Open Science Framework	doi:10.17605/OSF.IO/AFZ2W	https://doi.org/10.17605/OSF.IO/AFZ2W	female	hanoi	job status; marital status
Participants	Data Collection	Data and Materials	m01817	doi:10.17605/OSF.IO/AFZ2W	Open Science Framework	doi:10.17605/OSF.IO/AFZ2W	https://doi.org/10.17605/OSF.IO/AFZ2W	male	hanoi	job status; marital status
Participants	Data Collection	Data and Materials	m01818	doi:10.17605/OSF.IO/AFZ2W	Open Science Framework	doi:10.17605/OSF.IO/AFZ2W	https://doi.org/10.17605/OSF.IO/AFZ2W	female	hanoi	job status; marital status
Participants	Data Collection	Data and Materials	m01819	doi:10.17605/OSF.IO/AFZ2W	Open Science Framework	doi:10.17605/OSF.IO/AFZ2W	https://doi.org/10.17605/OSF.IO/AFZ2W	female	hanoi	job status; marital status
Participants	Data Collection	Data and Materials	m01820	doi:10.17605/OSF.IO/AFZ2W	Open Science Framework	doi:10.17605/OSF.IO/AFZ2W	https://doi.org/10.17605/OSF.IO/AFZ2W	female	hanoi	job status; marital status
Participants	Data Collection	Data and Materials	m01821	doi:10.17605/OSF.IO/AFZ2W	Open Science Framework	doi:10.17605/OSF.IO/AFZ2W	https://doi.org/10.17605/OSF.IO/AFZ2W	female	nghean	job status; marital status
Participants	Data Collection	Data and Materials	m01822	doi:10.17605/OSF.IO/AFZ2W	Open Science Framework	doi:10.17605/OSF.IO/AFZ2W	https://doi.org/10.17605/OSF.IO/AFZ2W	male	hanoi	job status; marital status
Participants	Data Collection	Data and Materials	m01823	doi:10.17605/OSF.IO/AFZ2W	Open Science Framework	doi:10.17605/OSF.IO/AFZ2W	https://doi.org/10.17605/OSF.IO/AFZ2W	female	hanoi	job status; marital status
Participants	Data Collection	Data and Materials	m01824	doi:10.17605/OSF.IO/AFZ2W	Open Science Framework	doi:10.17605/OSF.IO/AFZ2W	https://doi.org/10.17605/OSF.IO/AFZ2W	female	hanoi	job status; marital status
Participants	Data Collection	Data and Materials	m01825	doi:10.17605/OSF.IO/AFZ2W	Open Science Framework	doi:10.17605/OSF.IO/AFZ2W	https://doi.org/10.17605/OSF.IO/AFZ2W	male	hanoi	job status; marital status
Participants	Data Collection	Data and Materials	m01826	doi:10.17605/OSF.IO/AFZ2W	Open Science Framework	doi:10.17605/OSF.IO/AFZ2W	https://doi.org/10.17605/OSF.IO/AFZ2W	female	hanoi	job status; marital status
Participants	Data Collection	Data and Materials	m01827	doi:10.17605/OSF.IO/AFZ2W	Open Science Framework	doi:10.17605/OSF.IO/AFZ2W	https://doi.org/10.17605/OSF.IO/AFZ2W	male	hanoi	job status; marital status
Participants	Data Collection	Data and Materials	m01828	doi:10.17605/OSF.IO/AFZ2W	Open Science Framework	doi:10.17605/OSF.IO/AFZ2W	https://doi.org/10.17605/OSF.IO/AFZ2W	female	hanoi	job status; marital status
Participants	Data Collection	Data and Materials	m01829	doi:10.17605/OSF.IO/AFZ2W	Open Science Framework	doi:10.17605/OSF.IO/AFZ2W	https://doi.org/10.17605/OSF.IO/AFZ2W	male	hanoi	job status; marital status
Participants	Data Collection	Data and Materials	m01830	doi:10.17605/OSF.IO/AFZ2W	Open Science Framework	doi:10.17605/OSF.IO/AFZ2W	https://doi.org/10.17605/OSF.IO/AFZ2W	male	hanoi	job status; marital status
Participants	Data Collection	Data and Materials	m01831	doi:10.17605/OSF.IO/AFZ2W	Open Science Framework	doi:10.17605/OSF.IO/AFZ2W	https://doi.org/10.17605/OSF.IO/AFZ2W	female	hanoi	job status; marital status
Participants	Data Collection	Data and Materials	m01832	doi:10.17605/OSF.IO/AFZ2W	Open Science Framework	doi:10.17605/OSF.IO/AFZ2W	https://doi.org/10.17605/OSF.IO/AFZ2W	female	hanoi	job status; marital status
Participants	Data Collection	Data and Materials	m01833	doi:10.17605/OSF.IO/AFZ2W	Open Science Framework	doi:10.17605/OSF.IO/AFZ2W	https://doi.org/10.17605/OSF.IO/AFZ2W	female	hanoi	job status; marital status
Participants	Data Collection	Data and Materials	m01834	doi:10.17605/OSF.IO/AFZ2W	Open Science Framework	doi:10.17605/OSF.IO/AFZ2W	https://doi.org/10.17605/OSF.IO/AFZ2W	male	hanoi	job status; marital status
Participants	Data Collection	Data and Materials	m01835	doi:10.17605/OSF.IO/AFZ2W	Open Science Framework	doi:10.17605/OSF.IO/AFZ2W	https://doi.org/10.17605/OSF.IO/AFZ2W	male	hanoi	job status; marital status
Participants	Data Collection	Data and Materials	m01836	doi:10.17605/OSF.IO/AFZ2W	Open Science Framework	doi:10.17605/OSF.IO/AFZ2W	https://doi.org/10.17605/OSF.IO/AFZ2W	male	hanoi	job status; marital status
Participants	Data Collection	Data and Materials	m01837	doi:10.17605/OSF.IO/AFZ2W	Open Science Framework	doi:10.17605/OSF.IO/AFZ2W	https://doi.org/10.17605/OSF.IO/AFZ2W	male	hanoi	job status; marital status
Participants	Data Collection	Data and Materials	m01838	doi:10.17605/OSF.IO/AFZ2W	Open Science Framework	doi:10.17605/OSF.IO/AFZ2W	https://doi.org/10.17605/OSF.IO/AFZ2W	male	hanoi	job status; marital status
Participants	Data Collection	Data and Materials	m01839	doi:10.17605/OSF.IO/AFZ2W	Open Science Framework	doi:10.17605/OSF.IO/AFZ2W	https://doi.org/10.17605/OSF.IO/AFZ2W	female	hanoi	job status; marital status
Participants	Data Collection	Data and Materials	m01840	doi:10.17605/OSF.IO/AFZ2W	Open Science Framework	doi:10.17605/OSF.IO/AFZ2W	https://doi.org/10.17605/OSF.IO/AFZ2W	male	hanoi	job status; marital status
Participants	Data Collection	Data and Materials	m01841	doi:10.17605/OSF.IO/AFZ2W	Open Science Framework	doi:10.17605/OSF.IO/AFZ2W	https://doi.org/10.17605/OSF.IO/AFZ2W	male	hanoi	job status; marital status
Participants	Data Collection	Data and Materials	m01842	doi:10.17605/OSF.IO/AFZ2W	Open Science Framework	doi:10.17605/OSF.IO/AFZ2W	https://doi.org/10.17605/OSF.IO/AFZ2W	male	hanoi	job status; marital status
Participants	Data Collection	Data and Materials	m01843	doi:10.17605/OSF.IO/AFZ2W	Open Science Framework	doi:10.17605/OSF.IO/AFZ2W	https://doi.org/10.17605/OSF.IO/AFZ2W	male	hanoi	job status; marital status
Participants	Data Collection	Data and Materials	m01844	doi:10.17605/OSF.IO/AFZ2W	Open Science Framework	doi:10.17605/OSF.IO/AFZ2W	https://doi.org/10.17605/OSF.IO/AFZ2W	female	hanoi	job status; marital status
Participants	Data Collection	Data and Materials	m01845	doi:10.17605/OSF.IO/AFZ2W	Open Science Framework	doi:10.17605/OSF.IO/AFZ2W	https://doi.org/10.17605/OSF.IO/AFZ2W	male	haiduong	job status; marital status
Participants	Data Collection	Data and Materials	m01846	doi:10.17605/OSF.IO/AFZ2W	Open Science Framework	doi:10.17605/OSF.IO/AFZ2W	https://doi.org/10.17605/OSF.IO/AFZ2W	male	hanoi	job status; marital status
Participants	Data Collection	Data and Materials	m01847	doi:10.17605/OSF.IO/AFZ2W	Open Science Framework	doi:10.17605/OSF.IO/AFZ2W	https://doi.org/10.17605/OSF.IO/AFZ2W	female	ninhbinh	job status; marital status
Participants	Data Collection	Data and Materials	m01848	doi:10.17605/OSF.IO/AFZ2W	Open Science Framework	doi:10.17605/OSF.IO/AFZ2W	https://doi.org/10.17605/OSF.IO/AFZ2W	female	hanoi	job status; marital status
Participants	Data Collection	Data and Materials	m01849	doi:10.17605/OSF.IO/AFZ2W	Open Science Framework	doi:10.17605/OSF.IO/AFZ2W	https://doi.org/10.17605/OSF.IO/AFZ2W	female	hanoi	job status; marital status
Participants	Data Collection	Data and Materials	m01850	doi:10.17605/OSF.IO/AFZ2W	Open Science Framework	doi:10.17605/OSF.IO/AFZ2W	https://doi.org/10.17605/OSF.IO/AFZ2W	female	hanoi	job status; marital status
Participants	Data Collection	Data and Materials	m01851	doi:10.17605/OSF.IO/AFZ2W	Open Science Framework	doi:10.17605/OSF.IO/AFZ2W	https://doi.org/10.17605/OSF.IO/AFZ2W	male	hanoi	job status; marital status
Participants	Data Collection	Data and Materials	m01852	doi:10.17605/OSF.IO/AFZ2W	Open Science Framework	doi:10.17605/OSF.IO/AFZ2W	https://doi.org/10.17605/OSF.IO/AFZ2W	female	hanoi	job status; marital status
Participants	Data Collection	Data and Materials	m01853	doi:10.17605/OSF.IO/AFZ2W	Open Science Framework	doi:10.17605/OSF.IO/AFZ2W	https://doi.org/10.17605/OSF.IO/AFZ2W	male	hanoi	job status; marital status
Participants	Data Collection	Data and Materials	m01854	doi:10.17605/OSF.IO/AFZ2W	Open Science Framework	doi:10.17605/OSF.IO/AFZ2W	https://doi.org/10.17605/OSF.IO/AFZ2W	male	hanoi	job status; marital status
Participants	Data Collection	Data and Materials	m01855	doi:10.17605/OSF.IO/AFZ2W	Open Science Framework	doi:10.17605/OSF.IO/AFZ2W	https://doi.org/10.17605/OSF.IO/AFZ2W	male	hanoi	job status; marital status
Participants	Data Collection	Data and Materials	m01856	doi:10.17605/OSF.IO/AFZ2W	Open Science Framework	doi:10.17605/OSF.IO/AFZ2W	https://doi.org/10.17605/OSF.IO/AFZ2W	male	hanoi	job status; marital status
Participants	Data Collection	Data and Materials	m01857	doi:10.17605/OSF.IO/AFZ2W	Open Science Framework	doi:10.17605/OSF.IO/AFZ2W	https://doi.org/10.17605/OSF.IO/AFZ2W	male	hanoi	job status; marital status
Participants	Data Collection	Data and Materials	m01858	doi:10.17605/OSF.IO/AFZ2W	Open Science Framework	doi:10.17605/OSF.IO/AFZ2W	https://doi.org/10.17605/OSF.IO/AFZ2W	male	hanoi	job status; marital status
Participants	Data Collection	Data and Materials	m01859	doi:10.17605/OSF.IO/AFZ2W	Open Science Framework	doi:10.17605/OSF.IO/AFZ2W	https://doi.org/10.17605/OSF.IO/AFZ2W	male	thaibinh	job status; marital status
Participants	Data Collection	Data and Materials	m01860	doi:10.17605/OSF.IO/AFZ2W	Open Science Framework	doi:10.17605/OSF.IO/AFZ2W	https://doi.org/10.17605/OSF.IO/AFZ2W	female	hanoi	job status; marital status
Participants	Data Collection	Data and Materials	m01861	doi:10.17605/OSF.IO/AFZ2W	Open Science Framework	doi:10.17605/OSF.IO/AFZ2W	https://doi.org/10.17605/OSF.IO/AFZ2W	female	hanoi	job status; marital status
Participants	Data Collection	Data and Materials	m01862	doi:10.17605/OSF.IO/AFZ2W	Open Science Framework	doi:10.17605/OSF.IO/AFZ2W	https://doi.org/10.17605/OSF.IO/AFZ2W	male	hanoi	job status; marital status
Participants	Data Collection	Data and Materials	m01863	doi:10.17605/OSF.IO/AFZ2W	Open Science Framework	doi:10.17605/OSF.IO/AFZ2W	https://doi.org/10.17605/OSF.IO/AFZ2W	female	hanoi	job status; marital status
Participants	Data Collection	Data and Materials	m01864	doi:10.17605/OSF.IO/AFZ2W	Open Science Framework	doi:10.17605/OSF.IO/AFZ2W	https://doi.org/10.17605/OSF.IO/AFZ2W	female	hanoi	job status; marital status
Participants	Data Collection	Data and Materials	m01865	doi:10.17605/OSF.IO/AFZ2W	Open Science Framework	doi:10.17605/OSF.IO/AFZ2W	https://doi.org/10.17605/OSF.IO/AFZ2W	female	hanoi	job status; marital status
Participants	Data Collection	Data and Materials	m01866	doi:10.17605/OSF.IO/AFZ2W	Open Science Framework	doi:10.17605/OSF.IO/AFZ2W	https://doi.org/10.17605/OSF.IO/AFZ2W	male	hanoi	job status; marital status
Participants	Data Collection	Data and Materials	m01867	doi:10.17605/OSF.IO/AFZ2W	Open Science Framework	doi:10.17605/OSF.IO/AFZ2W	https://doi.org/10.17605/OSF.IO/AFZ2W	female	hanoi	job status; marital status
Participants	Data Collection	Data and Materials	m01868	doi:10.17605/OSF.IO/AFZ2W	Open Science Framework	doi:10.17605/OSF.IO/AFZ2W	https://doi.org/10.17605/OSF.IO/AFZ2W	female	hanoi	job status; marital status
Participants	Data Collection	Data and Materials	m01869	doi:10.17605/OSF.IO/AFZ2W	Open Science Framework	doi:10.17605/OSF.IO/AFZ2W	https://doi.org/10.17605/OSF.IO/AFZ2W	male	hanoi	job status; marital status
Participants	Data Collection	Data and Materials	m01870	doi:10.17605/OSF.IO/AFZ2W	Open Science Framework	doi:10.17605/OSF.IO/AFZ2W	https://doi.org/10.17605/OSF.IO/AFZ2W	female	hanoi	job status; marital status
Participants	Data Collection	Data and Materials	m01871	doi:10.17605/OSF.IO/AFZ2W	Open Science Framework	doi:10.17605/OSF.IO/AFZ2W	https://doi.org/10.17605/OSF.IO/AFZ2W	female	hanoi	job status; marital status
Participants	Data Collection	Data and Materials	m01872	doi:10.17605/OSF.IO/AFZ2W	Open Science Framework	doi:10.17605/OSF.IO/AFZ2W	https://doi.org/10.17605/OSF.IO/AFZ2W	female	hanoi	job status; marital status
Participants	Data Collection	Data and Materials	m01873	doi:10.17605/OSF.IO/AFZ2W	Open Science Framework	doi:10.17605/OSF.IO/AFZ2W	https://doi.org/10.17605/OSF.IO/AFZ2W	male	hanoi	job status; marital status
Participants	Data Collection	Data and Materials	m01874	doi:10.17605/OSF.IO/AFZ2W	Open Science Framework	doi:10.17605/OSF.IO/AFZ2W	https://doi.org/10.17605/OSF.IO/AFZ2W	female	hanoi	job status; marital status
Participants	Data Collection	Data and Materials	m01875	doi:10.17605/OSF.IO/AFZ2W	Open Science Framework	doi:10.17605/OSF.IO/AFZ2W	https://doi.org/10.17605/OSF.IO/AFZ2W	male	hanoi	job status; marital status
Participants	Data Collection	Data and Materials	m01876	doi:10.17605/OSF.IO/AFZ2W	Open Science Framework	doi:10.17605/OSF.IO/AFZ2W	https://doi.org/10.17605/OSF.IO/AFZ2W	male	hanoi	job status; marital status
Participants	Data Collection	Data and Materials	m01877	doi:10.17605/OSF.IO/AFZ2W	Open Science Framework	doi:10.17605/OSF.IO/AFZ2W	https://doi.org/10.17605/OSF.IO/AFZ2W	female	hanoi	job status; marital status
Participants	Data Collection	Data and Materials	m01878	doi:10.17605/OSF.IO/AFZ2W	Open Science Framework	doi:10.17605/OSF.IO/AFZ2W	https://doi.org/10.17605/OSF.IO/AFZ2W	female	hanoi	job status; marital status
Participants	Data Collection	Data and Materials	m01879	doi:10.17605/OSF.IO/AFZ2W	Open Science Framework	doi:10.17605/OSF.IO/AFZ2W	https://doi.org/10.17605/OSF.IO/AFZ2W	female	hanoi	job status; marital status
Participants	Data Collection	Data and Materials	m01880	doi:10.17605/OSF.IO/AFZ2W	Open Science Framework	doi:10.17605/OSF.IO/AFZ2W	https://doi.org/10.17605/OSF.IO/AFZ2W	female	hanoi	job status; marital status
Participants	Data Collection	Data and Materials	m01881	doi:10.17605/OSF.IO/AFZ2W	Open Science Framework	doi:10.17605/OSF.IO/AFZ2W	https://doi.org/10.17605/OSF.IO/AFZ2W	female	hanoi	job status; marital status
Participants	Data Collection	Data and Materials	m01882	doi:10.17605/OSF.IO/AFZ2W	Open Science Framework	doi:10.17605/OSF.IO/AFZ2W	https://doi.org/10.17605/OSF.IO/AFZ2W	male	hanoi	job status; marital status
Participants	Data Collection	Data and Materials	m01883	doi:10.17605/OSF.IO/AFZ2W	Open Science Framework	doi:10.17605/OSF.IO/AFZ2W	https://doi.org/10.17605/OSF.IO/AFZ2W	male	hanoi	job status; marital status
Participants	Data Collection	Data and Materials	m01884	doi:10.17605/OSF.IO/AFZ2W	Open Science Framework	doi:10.17605/OSF.IO/AFZ2W	https://doi.org/10.17605/OSF.IO/AFZ2W	female	hanoi	job status; marital status
Participants	Data Collection	Data and Materials	m01885	doi:10.17605/OSF.IO/AFZ2W	Open Science Framework	doi:10.17605/OSF.IO/AFZ2W	https://doi.org/10.17605/OSF.IO/AFZ2W	female	hanoi	job status; marital status
Participants	Data Collection	Data and Materials	m01886	doi:10.17605/OSF.IO/AFZ2W	Open Science Framework	doi:10.17605/OSF.IO/AFZ2W	https://doi.org/10.17605/OSF.IO/AFZ2W	female	hanoi	job status; marital status
Participants	Data Collection	Data and Materials	m01887	doi:10.17605/OSF.IO/AFZ2W	Open Science Framework	doi:10.17605/OSF.IO/AFZ2W	https://doi.org/10.17605/OSF.IO/AFZ2W	female	hanoi	job status; marital status
Participants	Data Collection	Data and Materials	m01888	doi:10.17605/OSF.IO/AFZ2W	Open Science Framework	doi:10.17605/OSF.IO/AFZ2W	https://doi.org/10.17605/OSF.IO/AFZ2W	female	hanoi	job status; marital status
Participants	Data Collection	Data and Materials	m01889	doi:10.17605/OSF.IO/AFZ2W	Open Science Framework	doi:10.17605/OSF.IO/AFZ2W	https://doi.org/10.17605/OSF.IO/AFZ2W	female	hanoi	job status; marital status
Participants	Data Collection	Data and Materials	m01890	doi:10.17605/OSF.IO/AFZ2W	Open Science Framework	doi:10.17605/OSF.IO/AFZ2W	https://doi.org/10.17605/OSF.IO/AFZ2W	male	hanoi	job status; marital status
Participants	Data Collection	Data and Materials	m01891	doi:10.17605/OSF.IO/AFZ2W	Open Science Framework	doi:10.17605/OSF.IO/AFZ2W	https://doi.org/10.17605/OSF.IO/AFZ2W	male	hanoi	job status; marital status
Participants	Data Collection	Data and Materials	m01892	doi:10.17605/OSF.IO/AFZ2W	Open Science Framework	doi:10.17605/OSF.IO/AFZ2W	https://doi.org/10.17605/OSF.IO/AFZ2W	female	hanoi	job status; marital status
Participants	Data Collection	Data and Materials	m01893	doi:10.17605/OSF.IO/AFZ2W	Open Science Framework	doi:10.17605/OSF.IO/AFZ2W	https://doi.org/10.17605/OSF.IO/AFZ2W	male	hanoi	job status; marital status
Participants	Data Collection	Data and Materials	m01894	doi:10.17605/OSF.IO/AFZ2W	Open Science Framework	doi:10.17605/OSF.IO/AFZ2W	https://doi.org/10.17605/OSF.IO/AFZ2W	male	hanoi	job status; marital status
Participants	Data Collection	Data and Materials	m01895	doi:10.17605/OSF.IO/AFZ2W	Open Science Framework	doi:10.17605/OSF.IO/AFZ2W	https://doi.org/10.17605/OSF.IO/AFZ2W	female	hanoi	job status; marital status
Participants	Data Collection	Data and Materials	m01896	doi:10.17605/OSF.IO/AFZ2W	Open Science Framework	doi:10.17605/OSF.IO/AFZ2W	https://doi.org/10.17605/OSF.IO/AFZ2W	female	hanoi	job status; marital status
Participants	Data Collection	Data and Materials	m01897	doi:10.17605/OSF.IO/AFZ2W	Open Science Framework	doi:10.17605/OSF.IO/AFZ2W	https://doi.org/10.17605/OSF.IO/AFZ2W	male	hanoi	job status; marital status
Participants	Data Collection	Data and Materials	m01898	doi:10.17605/OSF.IO/AFZ2W	Open Science Framework	doi:10.17605/OSF.IO/AFZ2W	https://doi.org/10.17605/OSF.IO/AFZ2W	male	hanoi	job status; marital status
Participants	Data Collection	Data and Materials	m01899	doi:10.17605/OSF.IO/AFZ2W	Open Science Framework	doi:10.17605/OSF.IO/AFZ2W	https://doi.org/10.17605/OSF.IO/AFZ2W	male	hanoi	job status; marital status
Participants	Data Collection	Data and Materials	m01900	doi:10.17605/OSF.IO/AFZ2W	Open Science Framework	doi:10.17605/OSF.IO/AFZ2W	https://doi.org/10.17605/OSF.IO/AFZ2W	male	hanoi	job status; marital status
Participants	Data Collection	Data and Materials	m01901	doi:10.17605/OSF.IO/AFZ2W	Open Science Framework	doi:10.17605/OSF.IO/AFZ2W	https://doi.org/10.17605/OSF.IO/AFZ2W	male	hanoi	job status; marital status
Participants	Data Collection	Data and Materials	m01902	doi:10.17605/OSF.IO/AFZ2W	Open Science Framework	doi:10.17605/OSF.IO/AFZ2W	https://doi.org/10.17605/OSF.IO/AFZ2W	male	hanoi	job status; marital status
Participants	Data Collection	Data and Materials	m01903	doi:10.17605/OSF.IO/AFZ2W	Open Science Framework	doi:10.17605/OSF.IO/AFZ2W	https://doi.org/10.17605/OSF.IO/AFZ2W	male	hanoi	job status; marital status
Participants	Data Collection	Data and Materials	m01904	doi:10.17605/OSF.IO/AFZ2W	Open Science Framework	doi:10.17605/OSF.IO/AFZ2W	https://doi.org/10.17605/OSF.IO/AFZ2W	female	hanoi	job status; marital status
[truncated: 164 more rows]
